# Supplementary material for: The effect of detoxification on acoustic features of Mandarin speech in male heroin users
Source: PLoS One. 2024 Jun 12;19(6):e0304399. doi: 10.1371/journal.pone.0304399 (PMC11168614; doi:10.1371/journal.pone.0304399)
Supplement: S1 Data — (CSV) [file pone.0304399.s003.csv]

Speaker	Gender	Drugtype	Drop	Material	F0semitone_mean	F0semitone_sd	F0semitone_range	jitter	F1frequency	F2frequency	F3frequency	loudness	shimmer	HNR	F1amplitude	F2amplitude	F3amplitude	H1.H2	H1.A3	loudnessPeaksPerSec	MeanVoicedSegmentLengthSec	MeanUnvoicedSegmentLength	VoicedSegmentsPerSec
10	Male	Heroin	2less	1	17.3679	0.1103218	2.285458	0.0243787	524.0152	1652.736	2672.33	0.1307669	0.9347595	0.4210042	-131.6164	-138.3046	-140.6558	-0.2772501	27.50283	2.401747	0.2285714	0.345	1.545254
10	Male	Heroin	2less	10	18.62391	0.07735126	2.431767	0.02237807	480.4381	1536.243	2582.997	0.1654789	0.9900386	1.875041	-102.0731	-110.9083	-115.3837	5.545386	35.54974	2.298851	0.444	0.4925	1.162791
10	Male	Heroin	2less	11	18.0118	0.1051077	3.171583	0.01781448	475.2673	1551.353	2574.455	0.1657075	0.9110229	1.316742	-80.48893	-92.2635	-97.03449	3.812996	33.25754	1.340483	0.2488889	0.1728572	2.452316
10	Male	Heroin	2less	12	17.54509	0.08040354	2.305878	0.02218854	452.8685	1532.436	2515.691	0.1416121	1.042809	2.368373	-86.87267	-98.51346	-101.7274	4.351817	31.73951	1.913876	1.24	0.5233333	0.4854369
10	Male	Heroin	2less	13	17.77589	0.09762158	2.910196	0.0187396	451.7767	1512.323	2535.696	0.1403706	1.031588	2.811805	-99.3372	-109.3642	-112.6817	4.224864	33.66978	2.267574	1.18	0.65	0.4587156
10	Male	Heroin	2less	14	18.57282	0.0865629	2.07671	0.02038035	490.5101	1446.234	2544.691	0.1868576	1.054352	2.146747	-77.05604	-88.35841	-95.26275	7.602467	34.68041	2.356902	1.276667	0.396	0.5093379
10	Male	Heroin	2less	2	18.21359	0.1146524	3.455055	0.02772631	483.1232	1546.839	2518.561	0.127679	1.446641	-1.209388	-103.8484	-112.7154	-114.6694	0.3760357	26.17736	1.311475	0.146	0.134	3.333333
10	Male	Heroin	2less	3	18.77374	0.1011744	3.308235	0.02231792	520.033	1538.473	2558.786	0.1673786	1.117165	1.232015	-151.3833	-155.1359	-156.9009	5.783074	30.73452	1.444043	0.3575	0.794	0.7285975
10	Male	Heroin	2less	4	18.23633	0.1055714	3.044563	0.02267441	524.7303	1582.457	2586.013	0.1563968	1.438122	0.8338525	-99.65506	-108.2733	-111.4507	4.568002	31.25153	1.612903	0.1771428	0.1122222	2.880659
10	Male	Heroin	2less	5	18.05569	0.1071443	2.495459	0.02248725	522.8588	1510.638	2550.031	0.1800449	1.084141	1.358172	-105.1714	-112.2525	-117.2615	7.749404	31.37868	1.968504	0.615	0.59	0.8064516
10	Male	Heroin	2less	6	18.29899	0.121561	3.06992	0.02084572	503.3112	1545.205	2531.578	0.1793734	1.183008	1.004055	-86.33083	-96.57571	-100.0468	0.3396888	27.24955	2.654867	0.2211111	0.1685714	2.702703
10	Male	Heroin	2less	7	18.0176	0.1457721	3.716648	0.04194826	478.0695	1487.728	2528.297	0.1870939	1.352192	-0.4484871	-73.0546	-83.71394	-88.94735	2.992082	28.53974	1.851852	0.24	0.1188889	2.688172
10	Male	Heroin	2less	8	17.88143	0.116617	2.224981	0.02774714	498.5296	1600.486	2609.592	0.1472789	1.311401	0.7353943	-91.58404	-101.8418	-105.209	3.338523	32.49338	3.225806	0.2833333	0.2	1.973684
10	Male	Heroin	2less	9	19.67968	0.133358	4.263987	0.02470278	472.1231	1484.718	2532.488	0.1565242	1.239656	-0.2900079	-63.7803	-77.33822	-82.99735	3.731279	29.53246	2.244389	0.2266667	0.098	3.030303
10	Male	Heroin	2less	15	16.28226	0.1254691	3.795587	0.02179158	524.8969	1562.988	2601.834	0.1307453	1.21191	-1.449689	-135.23	-140.5417	-142.6236	-2.296062	26.28456	1.652893	0.154	0.245	2.109705
10	Male	Heroin	2less	24	18.64781	0.1134917	2.700972	0.0204465	490.7112	1577.719	2619.846	0.1680675	1.212508	0.6838796	-83.8429	-95.84077	-101.0663	2.20945	33.15884	2.848101	0.3066666	0.13625	1.92926
10	Male	Heroin	2less	25	19.18217	0.1453447	3.667109	0.02484149	490.1564	1529.685	2561.017	0.1925613	1.252908	1.352796	-77.33074	-88.61092	-93.66557	4.540215	31.20268	2.645503	0.3357143	0.2016667	1.876676
10	Male	Heroin	2less	26	17.78269	0.09788125	2.224665	0.02314422	531.6411	1561.125	2626.443	0.183833	1.241392	1.358652	-78.97813	-90.54598	-96.7903	3.856475	34.44611	2.006689	0.62	0.51	1.023891
10	Male	Heroin	2less	16	16.21327	0.1082184	3.482974	0.0169923	536.3545	1582.944	2616.539	0.1500831	0.807393	-0.4169922	-87.83738	-95.79964	-100.3945	6.072625	29.40493	3.030303	0.3375	0.16	1.769912
10	Male	Heroin	2less	17	17.66324	0.1198042	3.086315	0.02468275	504.0803	1510.013	2590.041	0.1609451	1.116127	1.629115	-111.8957	-120.1348	-124.1805	6.768879	33.79797	2.898551	0.62	0.4633333	0.7407407
10	Male	Heroin	2less	18	17.6326	0.09592596	2.796013	0.02335254	517.5569	1554.837	2554.783	0.1752743	1.00276	1.4775	-94.01405	-104.5163	-108.3052	3.851734	30.85739	3.10559	0.4325	0.2166667	1.26183
10	Male	Heroin	2less	19	17.74889	0.09919325	2.31234	0.02030745	559.8834	1639.081	2731.855	0.1520943	1.184968	1.420565	-103.8994	-112.4154	-116.8349	3.530745	33.73079	2.531646	0.5166667	0.4866667	0.9646302
10	Male	Heroin	2less	20	18.47079	0.1068553	2.794767	0.0379198	537.3655	1623.724	2674.897	0.1633642	1.358123	1.279255	-98.54459	-107.4615	-111.0108	-1.290361	29.33287	2.580645	0.326	0.26	1.639344
10	Male	Heroin	2less	21	17.5766	0.08535769	2.607042	0.01767489	526.0282	1592.522	2702.305	0.1656849	1.021278	1.992838	-90.9671	-101.8547	-107.0705	4.616845	35.72893	2.730376	0.825	0.3833333	0.6968641
10	Male	Heroin	2less	22	17.84381	0.07731088	1.910238	0.03468322	509.5848	1580.562	2657.25	0.1526435	1.280862	0.6753348	-83.51502	-94.42973	-99.42293	3.303333	33.61978	2.047782	0.905	0.51	0.6968641
10	Male	Heroin	2less	23	18.28704	0.1093138	3.914835	0.02228346	509.6619	1537.437	2654.688	0.1517113	0.9841464	2.261285	-91.6312	-102.0535	-107.8657	2.6484	35.26254	2.571429	0.995	0.47	0.5797102
108	Male	Heroin	2year	1	25.00651	0.1319454	3.099993	0.03765958	534.266	1580.056	2651.981	0.9075476	1.106336	3.743078	-32.71792	-44.40652	-50.73841	4.507583	27.37197	3.10559	0.4366667	0.05333333	1.935484
108	Male	Heroin	2year	10	27.0795	0.07351292	2.406197	0.0183576	526.43	1484.736	2606.111	1.151933	0.9724582	5.043413	-26.40315	-36.86724	-43.35917	6.196957	26.52377	4.247104	1.09	0.06	0.8
108	Male	Heroin	2year	11	24.96083	0.1632979	6.344522	0.04637299	546.8406	1545.042	2618.554	0.9750332	1.143357	3.746467	-21.548	-33.46971	-38.38757	3.364907	25.47513	3.484321	0.514	0.0325	1.779359
108	Male	Heroin	2year	12	26.89814	0.07339775	2.515366	0.0239714	480.3351	1445.989	2557.912	0.9641349	1.312663	4.724301	-23.08049	-35.23859	-42.61561	7.076601	28.26882	3.41297	1.28	0.08333333	0.6944445
108	Male	Heroin	2year	13	25.68692	0.1113033	4.072966	0.02236677	463.4897	1456.918	2562.005	1.038701	1.18732	4.29585	-21.88716	-34.41567	-39.97675	4.262852	25.9543	4.417671	0.55	0.0375	1.646091
108	Male	Heroin	2year	14	25.51554	0.1035811	4.245411	0.0262944	480.8025	1385.542	2487.86	0.9446054	1.265432	3.507784	-20.56133	-29.77301	-39.04801	3.800811	25.54552	3.100775	0.49	0.05	1.842105
108	Male	Heroin	2year	2	25.65445	0.1193934	4.316523	0.0267849	573.7307	1573.854	2641.652	1.110515	1.133672	2.955627	-24.12756	-31.36757	-38.71722	1.709427	21.98005	3.680982	0.47	0.02666667	1.910828
108	Male	Heroin	2year	3	26.35914	0.1137614	5.35634	0.01863467	490.4049	1482.442	2590.355	1.189835	1.004957	4.164467	-13.72364	-21.79762	-30.47773	5.471709	24.69749	3.030303	0.92	0.02	1.041667
108	Male	Heroin	2year	4	25.52687	0.1390497	5.141314	0.02761827	568.0278	1622.491	2751.842	0.9149759	1.273208	3.904327	-36.70114	-46.7341	-51.60097	6.280131	25.90919	3.783784	0.3725	0.07333333	2.222222
108	Male	Heroin	2year	5	25.58435	0.0723013	2.379896	0.0213892	561.0837	1509.296	2569.737	1.002583	1.308426	3.00875	-18.59751	-26.62123	-34.11122	1.423132	20.74877	2.857143	0.5133333	0.02333333	1.775148
108	Male	Heroin	2year	6	26.38766	0.1162559	3.852175	0.01940399	492.5786	1479.941	2508.322	1.129965	1.143247	4.809855	-29.71745	-39.10239	-44.74397	5.543951	24.67453	3.271028	0.9	0.07666666	0.9615385
108	Male	Heroin	2year	7	25.8119	0.1317821	5.174538	0.02335256	539.1371	1552.984	2636.614	1.05922	1.112126	3.516937	-36.40268	-44.50337	-50.21642	4.004011	24.24172	3.125	0.92	0.0625	0.9216591
108	Male	Heroin	2year	8	25.80756	0.1313647	5.958305	0.03077419	429.0201	1424.414	2447.133	0.891278	1.219979	3.401723	-32.25228	-42.05626	-46.24585	7.116772	23.08081	4.017857	0.6166667	0.08	1.395349
108	Male	Heroin	2year	9	26.85401	0.1307955	5.783377	0.01706127	503.9826	1451.721	2550.734	1.132427	1.00078	4.360408	-35.77908	-43.79181	-50.41121	1.182055	23.01868	2.857143	0.375	0.0775	2.189781
108	Male	Heroin	2year	15	23.25884	0.1297214	4.395679	0.0352295	536.3488	1561.212	2658.277	0.6606835	1.407449	2.972876	-42.98828	-54.47501	-60.93533	4.33868	30.19189	3.846154	0.3266667	0.05	2.479339
108	Male	Heroin	2year	24	25.75001	0.1550431	6.8395	0.02160674	492.1182	1436.388	2572.381	1.066488	1.241541	3.020166	-32.82869	-39.34734	-47.18858	3.751557	22.55596	3.433476	0.4875	0.06	1.762115
108	Male	Heroin	2year	25	26.37599	0.1227166	4.148466	0.0457765	520.8878	1493.399	2628.713	1.034759	1.245525	3.476875	-36.60966	-43.51549	-51.54631	4.171238	24.56819	3.773585	0.434	0.07	1.937985
108	Male	Heroin	2year	26	25.3986	0.1546138	5.861607	0.03240197	586.5352	1537.371	2630.119	1.101122	1.376868	1.493762	-22.29473	-28.06097	-37.03646	4.296922	23.15921	4.285715	0.465	0.05	1.960784
108	Male	Heroin	2year	16	25.17521	0.07876876	3.632639	0.01822899	460.5256	1445.8	2475.414	0.9768766	1.097443	4.493124	-23.0195	-37.14014	-43.45224	6.603482	28.73335	3.125	0.3566667	0.09	2.459016
108	Male	Heroin	2year	17	25.94167	0.1334087	7.080761	0.03098308	515.6724	1479.841	2543.178	1.140631	1.112102	3.355477	-29.93732	-38.9791	-45.30332	3.891671	24.47663	3.773585	0.4333333	0.12	2
108	Male	Heroin	2year	18	25.33151	0.1427076	5.450356	0.02387363	582.9145	1609.774	2697.291	1.074471	1.166391	3.688766	-13.75281	-25.66018	-32.48535	4.089963	27.20922	3.608248	0.91	0.03	1.06383
108	Male	Heroin	2year	19	25.40067	0.129296	4.857359	0.04016063	604.101	1578.451	2681.656	1.021643	1.34853	2.797538	-32.33135	-41.4038	-49.09586	4.697722	26.92649	3.208556	0.51	0.06333333	1.666667
108	Male	Heroin	2year	20	27.20996	0.07305566	3.973537	0.02059713	531.1298	1551.916	2589.109	1.107939	1.309361	4.794114	-34.29638	-43.75373	-48.50361	7.261252	23.99892	3.571429	0.805	0.08333333	1.04712
108	Male	Heroin	2year	21	24.95086	0.1195377	5.483543	0.0298597	577.1142	1534.893	2645.542	1.061895	1.01782	3.904743	-20.77013	-29.58387	-37.72361	4.523838	29.13387	3.726708	0.715	0.08	1.282051
108	Male	Heroin	2year	22	26.16564	0.1226922	3.128199	0.02885627	557.9131	1523.513	2645.732	1.073507	1.159462	2.843275	-6.640908	-17.07188	-25.70667	4.837701	25.71529	2.926829	0.97	0	1.010101
108	Male	Heroin	2year	23	25.61937	0.1339352	6.026567	0.02880298	633.4596	1669.891	2747.654	1.084362	1.427901	3.446803	-15.35559	-27.438	-33.46799	6.257413	28.02999	3.980099	0.9	0.06	1.04712
110	Male	Heroin	2year	1	27.57977	0.1383445	2.087812	0.07899787	531.0345	1581.737	2573.277	1.207112	1.206994	4.697362	-13.13484	-25.55955	-20.73164	8.80694	16.68192	3.496504	0.655	0.03	1.459854
110	Male	Heroin	2year	10	27.02675	0.1331997	4.301498	0.01955515	504.2296	1562.066	2604.169	1.083789	1.174923	3.848783	-29.89862	-42.67662	-41.22362	11.15836	21.29789	3.436426	0.8233333	0.1066667	1.052632
110	Male	Heroin	2year	11	25.59975	0.1837053	4.748043	0.05110554	552.8002	1605.143	2611.152	0.9034904	1.291267	2.068503	-46.59494	-52.58208	-53.64125	9.812991	19.60196	2.247191	0.3066666	0.0675	2.571429
110	Male	Heroin	2year	12	26.516	0.1428427	3.67037	0.03122712	547.2657	1599.815	2587.29	1.135015	1.218292	3.571056	-26.69177	-35.76163	-35.85681	10.43948	20.47176	3.488372	0.745	0.04333333	1.190476
110	Male	Heroin	2year	13	27.253	0.1856938	4.241571	0.03738138	543.2538	1577.318	2586.923	1.044448	1.299318	3.277306	-37.90647	-45.12865	-45.4266	7.217238	18.90296	4	0.2644444	0.04875	3.061225
110	Male	Heroin	2year	14	28.04663	0.1380406	4.805603	0.0417002	490.156	1433.637	2521.803	1.368084	1.090365	2.726937	-19.19592	-22.98785	-30.59518	4.638399	17.05987	3.006012	0.896	0.05333333	1.01833
110	Male	Heroin	2year	2	25.73546	0.1715339	5.480659	0.05171061	510.4306	1488.443	2553.845	1.002308	1.335623	3.269333	-16.71114	-26.37666	-31.82836	5.499823	23.35367	3.431373	0.6166667	0.07	1.515152
110	Male	Heroin	2year	3	28.02635	0.06106793	2.366894	0.02158657	482.1989	1434.181	2539.157	1.22617	1.296907	4.703703	-22.67759	-28.61981	-34.65632	11.39799	22.86331	4.347826	0.59	0.09999999	1.515152
110	Male	Heroin	2year	4	27.16801	0.2408253	4.916206	0.03486709	530.3824	1626.854	2606.311	0.9494385	1.132091	3.957959	-45.91143	-54.66824	-52.99297	6.649165	19.63052	4.761905	0.4533333	0.07	1.840491
110	Male	Heroin	2year	5	26.91529	0.105606	3.440165	0.05264734	512.8925	1481.807	2594.551	1.138878	1.335461	3.181808	-17.52471	-21.20505	-27.54521	5.084095	17.93493	4.375	0.725	0.06	1.298701
110	Male	Heroin	2year	6	27.1957	0.1189754	2.898651	0.02825784	519.3472	1531.478	2564.34	1.061524	1.270384	4.567816	-22.96382	-31.9566	-33.40965	11.18379	23.13303	3.162055	0.7433333	0.05666666	1.214575
110	Male	Heroin	2year	7	27.1871	0.09121181	3.406944	0.03407268	480.9895	1495.408	2481.159	1.206697	1.19217	3.06061	-31.22196	-36.38271	-39.81406	5.314407	17.19413	2.678571	0.356	0.12	2.347418
110	Male	Heroin	2year	8	26.09877	0.1083369	4.701324	0.02822717	493.299	1530.17	2500.73	1.068965	1.295401	2.193062	-32.22546	-39.96268	-37.84629	4.391879	14.83845	3.557312	0.2942857	0.044	2.868852
110	Male	Heroin	2year	9	28.61086	0.1992601	3.245932	0.02145101	512.9911	1497.356	2583.354	1.126607	1.037306	4.126308	-43.94381	-49.76466	-52.43021	3.113143	17.71348	2.564103	0.3357143	0.108	2.310231
110	Male	Heroin	2year	15	26.56664	0.1313472	4.303473	0.03056546	481.2017	1517.03	2612.282	1.226929	1.11664	3.161824	-32.6938	-40.94257	-41.01663	6.963969	18.57936	4.854369	0.41	0.11	2.040816
110	Male	Heroin	2year	24	29.28916	0.1638356	3.96772	0.03181373	487.2358	1478.787	2501.811	1.3996	1.12038	3.585821	-31.92098	-36.90007	-39.78556	2.128369	14.862	3.501946	0.3533333	0.05	2.380952
110	Male	Heroin	2year	25	27.77642	0.1466588	3.790874	0.06278972	520.6792	1541.392	2573.732	1.131168	1.34432	2.562783	-50.41933	-53.51253	-54.95229	5.883782	15.20036	2.86533	0.4483333	0.122	1.744186
110	Male	Heroin	2year	26	27.30138	0.1214001	5.2883	0.03137255	499.3058	1505.545	2524.071	1.408712	0.9354647	2.236013	-19.12986	-24.68044	-30.13562	3.530098	17.24498	3.61991	0.6466666	0.0325	1.401869
110	Male	Heroin	2year	16	26.92677	0.1352006	3.135508	0.04712557	471.6479	1477.493	2480.102	1.397298	1.223522	2.134744	-40.1044	-43.49662	-44.97161	8.100407	16.41063	3.90625	0.5	0.19	1.639344
110	Male	Heroin	2year	17	26.17589	0.1605915	5.368361	0.04272405	460.2643	1371.993	2481.134	1.093711	1.471261	1.680747	-17.8418	-19.46233	-27.25819	3.895068	17.17169	4.597701	0.5266666	0.025	1.785714
110	Male	Heroin	2year	18	26.77696	0.06669012	3.206446	0.02156797	446.4865	1408.265	2486.157	1.286385	1.126455	3.468271	-8.467723	-16.75621	-20.86923	6.985044	19.60203	4.324325	0.5666667	0	1.694915
110	Male	Heroin	2year	19	26.5779	0.113327	4.736423	0.02263907	456.512	1455.015	2441.311	1.279041	1.295177	2.819415	-28.02699	-36.13902	-37.307	5.117645	16.25229	3.317536	0.348	0.07	2.463054
110	Male	Heroin	2year	20	28.42439	0.09883137	2.110678	0.02460634	466.7556	1526.783	2485.292	1.542591	1.219362	3.769705	-17.60036	-25.43354	-23.16468	6.158032	13.34859	2.953587	0.71	0.03333333	1.298701
110	Male	Heroin	2year	21	25.75496	0.1495909	3.836542	0.07465018	441.9765	1418.024	2482.591	1.353233	1.230649	1.889737	-25.7625	-32.94223	-36.91784	5.288528	19.30147	2.926829	0.875	0.05666666	1.010101
110	Male	Heroin	2year	22	25.91609	0.14891	4.597992	0.05176654	514.7668	1505.409	2548.046	1.238981	1.336102	2.015918	-21.64146	-27.2485	-32.03768	5.786114	18.18892	2.439024	0.635	0.045	1.428571
110	Male	Heroin	2year	23	26.02429	0.1329295	3.960611	0.04571062	505.6498	1448.472	2598.896	1.09871	1.536076	2.227663	-40.84969	-46.14094	-52.09689	5.649194	23.61495	4.385965	0.455	0.0775	1.793722
114	Male	Heroin	2year	1	25.06377	0.1568112	5.303581	0.06233454	664.4619	1696.454	2736.025	0.9829893	1.285896	3.440043	-25.23371	-34.48606	-35.96915	7.711853	23.45891	3.783784	0.3975	0.04333333	2.234637
114	Male	Heroin	2year	10	26.85671	0.1278495	5.916796	0.02005022	517.8986	1511.569	2566.915	0.9132457	1.101515	4.63051	-27.21027	-38.76788	-44.66823	7.563686	27.35725	2.912621	0.4333333	0.06	1.973684
114	Male	Heroin	2year	11	24.9607	0.1970203	6.297115	0.03734544	582.6973	1615.501	2681.392	0.8668541	1.217227	3.2299	-43.72446	-50.88166	-56.08968	4.829178	25.24022	3.188406	0.3914286	0.06714286	2.077151
114	Male	Heroin	2year	12	24.40722	0.2036637	6.562908	0.053768	557.2614	1566.276	2616.06	0.8944387	1.202834	2.772181	-41.166	-48.90916	-54.19238	4.269232	24.66973	2.506266	0.2641667	0.05444445	3.053435
114	Male	Heroin	2year	13	25.13745	0.1750555	5.651321	0.05492376	615.1192	1656.463	2678.176	0.968559	1.305948	2.774341	-26.94877	-34.96449	-39.70066	6.844908	23.8053	3.089888	0.3875	0.04	2.285714
114	Male	Heroin	2year	14	25.63629	0.1896591	7.698681	0.07309678	544.0269	1528.197	2584.164	1.05652	1.34247	2.59909	-20.50171	-26.79675	-35.51965	6.652482	22.82416	2.761341	0.5	0.0675	1.807229
114	Male	Heroin	2year	2	25.23527	0.1438807	5.821472	0.04325467	667.0988	1665.469	2712.502	1.053211	1.109361	3.337482	-46.43864	-50.52591	-56.86718	4.792678	24.75761	3.267974	0.39	0.06	2.027027
114	Male	Heroin	2year	3	24.67354	0.2301274	12.77455	0.03573173	625.2896	1645.484	2637.754	1.088588	1.332263	2.480296	-33.91413	-37.51664	-44.06288	8.253535	21.94557	2.459016	0.51	0.06	1.694915
114	Male	Heroin	2year	4	25.26986	0.1921068	7.819008	0.06265694	648.0627	1726.209	2743.636	0.9648907	1.258041	2.858644	-30.64802	-37.55827	-38.96172	6.221849	21.26421	3.333333	0.306	0.07	2.906977
114	Male	Heroin	2year	5	25.20298	0.1133374	3.884773	0.02035271	587.4649	1583.08	2647.944	1.043552	1.084478	3.952656	-37.46853	-39.61828	-47.6208	6.787885	21.91318	2.631579	0.5166667	0.07666666	1.630435
114	Male	Heroin	2year	6	27.33626	0.1193882	4.567518	0.062018	509.2422	1526.568	2553.753	0.912009	1.108448	5.092587	-26.13213	-37.55061	-40.94842	11.26145	27.5293	3.555556	0.4825	0.05666666	1.826484
114	Male	Heroin	2year	7	24.30431	0.2318507	11.86295	0.03494596	650.3985	1645.277	2720.187	0.9143426	1.244283	1.481196	-48.60957	-51.9449	-59.58039	3.855135	23.77859	1.633987	0.3983333	0.08166667	2
114	Male	Heroin	2year	8	24.45202	0.1761155	5.007355	0.04623365	569.8125	1594.087	2629.735	0.8547395	1.406515	2.395852	-48.10161	-55.92651	-59.30256	5.348581	23.18477	3.169014	0.208	0.06125	3.584229
114	Male	Heroin	2year	9	26.95064	0.1445845	5.253458	0.03860385	555.6724	1568.822	2680.021	0.8586424	1.092904	4.749622	-54.74912	-60.72068	-67.57262	3.491973	29.172	2.640264	0.275	0.1016667	2.693603
114	Male	Heroin	2year	15	23.6278	0.198659	6.63121	0.07523883	529.8747	1582.764	2627.259	0.8503956	1.461236	2.029775	-10.36964	-26.07726	-29.39839	3.580964	24.85235	2.919708	0.63	0.02	1.526718
114	Male	Heroin	2year	24	26.27464	0.1253859	5.959297	0.03356861	546.8996	1528.6	2606.246	0.9838753	1.282767	1.680572	-47.43341	-51.3667	-58.78729	4.105608	22.44754	3.082192	0.2388889	0.07142857	3.157895
114	Male	Heroin	2year	25	25.37976	0.2016152	9.791599	0.0523628	597.5837	1612.002	2667.724	0.9142053	1.551133	1.740963	-31.48016	-38.4699	-45.05873	6.883346	26.07778	3.614458	0.5325	0.0525	1.639344
114	Male	Heroin	2year	26	25.78364	0.1772795	8.042767	0.05316972	544.4553	1548.479	2647.287	1.101447	1.278743	2.341017	-23.67627	-29.97835	-38.99258	1.285626	23.17704	3.333333	0.51	0.06333333	1.724138
114	Male	Heroin	2year	16	22.95727	0.261227	13.07985	0.05660398	504.8607	1565.678	2646.119	0.8097225	1.385335	1.629718	-27.1256	-35.50535	-41.89492	5.978776	23.74091	2.684564	0.41	0.035	2.083333
114	Male	Heroin	2year	17	23.98417	0.1924817	8.167194	0.08952717	587.2628	1565.092	2628.649	0.985773	1.39939	1.699075	-39.12257	-43.4449	-49.98452	3.979571	24.76585	3.783784	0.2366666	0.05	3.370787
114	Male	Heroin	2year	18	22.31845	0.2604176	13.41114	0.07297396	649.9169	1720.814	2769.886	0.7434035	1.335389	0.9659269	-41.20035	-51.3305	-55.21429	4.00212	26.71663	2.749141	0.2633333	0.04333333	3.169014
114	Male	Heroin	2year	19	24.64716	0.2091855	9.808878	0.04941642	485.2346	1457.539	2524.271	0.9568795	1.317584	2.251755	-43.1052	-50.32945	-58.3201	7.228865	25.32202	2.459016	0.495	0.1033333	1.680672
114	Male	Heroin	2year	20	26.60075	0.1552094	7.102993	0.04052145	597.9155	1592.104	2622.17	0.912351	1.258482	3.599339	-38.51092	-43.63108	-50.22585	6.670933	24.97552	3.162055	0.29	0.04833334	2.845528
114	Male	Heroin	2year	21	23.7267	0.191187	4.934568	0.05905351	601.5696	1620.532	2671.287	0.9541442	1.087173	2.515778	-36.98225	-45.82936	-49.71877	0.8451806	23.17643	2.966102	0.3116667	0.0825	2.608696
114	Male	Heroin	2year	22	24.5431	0.1981666	6.266354	0.06388208	526.9803	1519.021	2592.451	1.040441	1.436655	2.002571	-32.43571	-41.65551	-48.19384	4.727729	23.68702	3.463203	0.3183333	0.06333333	2.666667
114	Male	Heroin	2year	23	23.49578	0.1943783	5.630371	0.07212873	547.96	1542.142	2647.161	0.7595035	1.177738	2.553118	-37.52001	-47.11982	-54.44145	2.892344	29.72713	2.181818	0.462	0.0625	1.872659
117	Male	Heroin	2year	1	19.8634	0.1149673	2.296692	0.02893024	497.5344	1538.878	2573.684	0.6713971	1.309794	0.6016247	-4.765886	-18.70303	-25.86332	0.04236039	25.65573	3.816794	0.6	0.02	1.6
117	Male	Heroin	2year	10	19.85732	0.1537019	5.36371	0.05841369	515.5935	1450.01	2563.406	0.5230997	1.631136	-0.05780467	-11.1189	-21.42756	-35.76605	1.75249	29.78085	2.846975	0.504	0.03333333	1.838235
117	Male	Heroin	2year	11	20.20202	0.1214284	3.556448	0.0352545	529.2711	1492.028	2515.75	0.6288752	1.477267	0.9726195	-21.18844	-30.59228	-43.47961	-0.1902112	29.29299	4.132232	0.41	0.055	2.118644
117	Male	Heroin	2year	12	20.66785	0.1204339	2.438437	0.05050846	500.3783	1468.339	2519.848	0.5834671	1.57586	1.137351	-22.12193	-32.14312	-44.74564	0.02394324	30.06749	3.610108	0.6	0.055	1.470588
117	Male	Heroin	2year	13	20.24794	0.1170387	2.729288	0.02663531	485.4716	1441.89	2483.596	0.5723051	1.474153	1.449506	-11.61652	-23.98862	-38.69261	0.4226049	31.34566	4.310345	0.525	0.035	1.777778
117	Male	Heroin	2year	14	20.77019	0.1510094	4.713982	0.04204209	478.3011	1398.578	2500.751	0.5615695	1.555143	0.1618238	-39.84995	-46.96807	-61.79524	-0.0100552	30.43047	2.995392	0.2766666	0.069	2.797203
117	Male	Heroin	2year	2	19.4442	0.1358249	4.8904	0.04734744	502.696	1424.221	2532.813	0.555739	1.425972	-0.4819279	-12.46781	-22.4828	-37.06523	0.09974019	31.23187	3.267974	0.45	0.02	2.040817
117	Male	Heroin	2year	3	20.81964	0.1227811	2.669897	0.02766648	438.4376	1373.771	2394.782	0.7049014	1.386619	1.383492	-1.662537	-9.94189	-28.27198	1.550913	29.48565	4	1.41	0	0.6993007
117	Male	Heroin	2year	4	20.78439	0.09042504	3.032883	0.04152279	539.8023	1523.779	2571.389	0.5125047	1.591267	1.338804	-24.39772	-34.73592	-44.29585	-1.396299	28.92221	4.081633	0.61	0.06	1.449275
117	Male	Heroin	2year	5	19.11376	0.1113821	2.855951	0.03899315	480.4937	1431.476	2497.706	0.6298388	1.574058	0.2476424	-17.11969	-28.92547	-40.49332	-1.328443	25.88321	4.026845	0.31	0.04	2.797203
117	Male	Heroin	2year	6	20.15974	0.1275532	2.912882	0.06388909	488.8927	1473.68	2470.784	0.5450155	1.513681	0.9891401	-4.319545	-18.17266	-29.59283	-1.843208	30.23466	3.723404	1.78	0	0.5524862
117	Male	Heroin	2year	7	19.53309	0.1302318	4.971184	0.03254225	508.1121	1475.014	2502.012	0.5933586	1.326346	-0.04499796	-16.31854	-24.88502	-37.64752	0.1906441	27.24275	2.645503	0.55	0.03666667	1.630435
117	Male	Heroin	2year	8	19.78232	0.09996864	3.186958	0.0346833	526.8867	1522.361	2493.611	0.5061638	1.709211	-0.3727665	-36.71621	-44.3312	-54.64849	0.7578351	28.74656	4.278075	0.49	0.0675	1.657459
117	Male	Heroin	2year	9	20.78475	0.1144727	3.070932	0.0436167	472.0253	1420.664	2514.743	0.5307599	1.675714	1.123992	-38.85467	-49.34308	-62.21133	1.550159	32.23824	3.271028	0.23	0.066	3.365385
117	Male	Heroin	2year	15	19.6413	0.1716797	5.176083	0.04270645	482.7328	1467.12	2545.594	0.508408	1.854247	-0.320747	-3.88322	-17.29405	-28.94557	-1.04748	29.52744	3.90625	0.57	0.02	1.680672
117	Male	Heroin	2year	24	20.21924	0.1303162	4.265636	0.04278651	481.2641	1406.943	2500.104	0.6450866	1.376222	0.04493524	-15.0496	-24.19216	-38.05784	-0.1714447	27.74643	3.092784	0.5733333	0.055	1.595745
117	Male	Heroin	2year	25	19.39799	0.1638538	5.76199	0.05716164	546.4597	1506.067	2583.804	0.5306403	1.591903	-0.9639519	-30.97842	-39.45829	-51.63085	-3.402156	24.92755	3.103448	0.28625	0.05166666	2.877698
117	Male	Heroin	2year	26	19.55212	0.1158481	4.402103	0.02773915	480.5501	1434.825	2499.484	0.672267	1.70414	0.5149277	-13.61071	-24.77063	-38.55805	0.07732224	27.99885	3.870968	0.3325	0.07	2.684564
117	Male	Heroin	2year	16	19.36371	0.1158538	3.58951	0.03885572	473.6132	1416.377	2455.605	0.664421	1.941797	-0.2298665	-17.98646	-23.41123	-35.94965	-3.303739	22.22089	3.773585	0.44	0.06	2.020202
117	Male	Heroin	2year	17	20.26834	0.1935678	5.521118	0.06744574	473.3434	1412.506	2464.481	0.5910662	1.815536	-0.3898053	-31.03469	-40.00782	-52.92159	-0.9690449	27.61762	2.816901	0.216	0.0325	3.649635
117	Male	Heroin	2year	18	19.9519	0.09764215	3.798992	0.02925018	528.6203	1493.051	2551.959	0.6022265	1.472164	0.696069	-22.46341	-35.51715	-45.63542	0.5668886	29.53485	3.726708	1.36	0.075	0.6493506
117	Male	Heroin	2year	19	19.68806	0.1514308	5.313148	0.04492021	494.9537	1448.711	2479.354	0.5804709	2.001914	-0.16232	-34.30317	-42.49377	-55.80269	-0.6036851	27.97313	4	0.3425	0.0625	2.352941
117	Male	Heroin	2year	20	19.19305	0.1697236	7.150424	0.05207739	580.3484	1563.941	2606.091	0.4870329	1.860684	-0.5777443	-18.93863	-30.43402	-39.80726	-1.874446	27.08182	3.738318	0.4675	0.03666667	1.913876
117	Male	Heroin	2year	21	18.71848	0.1395379	3.783762	0.03752267	526.1046	1487.451	2586.478	0.5804904	1.543262	-0.1664004	-15.62611	-25.67917	-38.06395	0.3032926	28.65421	3.317536	0.364	0.04333333	2.439024
117	Male	Heroin	2year	22	19.56412	0.1609737	5.567522	0.0482303	525.4031	1484.63	2523.655	0.5881807	1.535994	-0.2262587	-27.96045	-35.0609	-47.26783	2.49499	26.66826	3.571429	0.4025	0.07333333	2.105263
117	Male	Heroin	2year	23	19.9327	0.1413924	5.048758	0.05196091	532.3003	1466.5	2623.052	0.5449414	1.803752	0.2419996	-13.26462	-26.25023	-40.93041	1.208306	33.02296	5.291005	0.5566667	0.035	1.639344
118	Male	Heroin	2year	1	23.50187	0.1245023	1.940712	0.03453327	563.905	1682.412	2659.213	1.059654	1.262488	3.210801	-28.41237	-41.41164	-40.52777	2.623953	19.36668	4.137931	0.4	0.06	2.158273
118	Male	Heroin	2year	10	23.96652	0.09600148	3.471176	0.06234761	563.9205	1585.414	2583.849	1.005558	1.789898	2.853092	-28.45759	-39.65282	-41.98729	0.07010335	18.85718	4.926108	0.57	0.06666666	1.522843
118	Male	Heroin	2year	11	23.56681	0.1469353	4.603121	0.02756143	527.1445	1575.633	2576.453	1.045441	1.151452	2.067579	-31.01049	-42.65788	-43.4428	0.1805737	18.70097	4.405286	0.3083333	0.03833333	2.727273
118	Male	Heroin	2year	12	24.7185	0.2295278	2.558992	0.03392513	542.197	1579.811	2560.944	1.053771	1.286771	2.820826	-31.77547	-41.17079	-42.0331	-0.5519658	17.97287	4.72441	0.26	0.03428571	3.212851
118	Male	Heroin	2year	13	24.1104	0.07304367	2.541798	0.01750233	522.8541	1561.248	2539.622	1.031913	1.107473	3.864028	-50.33609	-59.5715	-59.22877	-0.8401089	17.67474	4.905661	0.396	0.09999999	1.923077
118	Male	Heroin	2year	14	25.21318	0.1239518	4.12949	0.04241683	510.307	1518.908	2566.798	1.15478	1.221675	2.504344	-28.17969	-36.37532	-39.38043	0.5258395	16.7889	3.703704	0.4628571	0.04714286	1.876676
118	Male	Heroin	2year	2	24.31281	0.08484511	4.094021	0.01830347	532.1447	1514.962	2525.903	0.9971049	1.32064	3.653471	-46.72135	-55.46347	-58.57395	-1.322393	20.78113	4.761905	0.275	0.0575	2.836879
118	Male	Heroin	2year	3	24.72644	0.1037714	2.98868	0.02736334	582.8604	1588.704	2581.795	1.195561	1.261855	2.83142	-13.72866	-18.42995	-23.84078	4.534841	17.90498	4.347826	1.26	0.02	0.7633588
118	Male	Heroin	2year	4	23.73305	0.1144673	4.044256	0.03097971	566.9905	1637.92	2600.278	0.9475952	1.589629	1.432489	-44.02882	-52.43949	-52.76707	3.314032	19.73417	4.761905	0.1542857	0.045	4.964539
118	Male	Heroin	2year	5	23.15529	0.06392904	2.427275	0.02670446	584.1102	1576.929	2635.617	1.061223	1.465407	1.532427	-32.96113	-38.54485	-44.03331	0.9181222	18.63192	4.511279	0.54	0.04666666	1.574803
118	Male	Heroin	2year	6	24.08468	0.1031422	2.674952	0.05550823	575.5421	1623.524	2607.065	1.006611	1.518798	2.62618	-47.9322	-56.38657	-56.603	1.356228	18.87099	3.608248	0.375	0.06	2.116402
118	Male	Heroin	2year	7	24.28458	0.09891686	4.91538	0.02756454	454.1914	1455.695	2473.937	1.131242	1.344663	2.23089	-39.8412	-49.00305	-51.5606	1.202322	15.85345	3.26087	0.355	0.08666667	2.234637
118	Male	Heroin	2year	8	23.4217	0.1327412	4.486856	0.06004315	466.1163	1487.036	2452.433	0.9530344	1.666406	1.341007	-35.93424	-45.68886	-46.37066	-0.4118167	16.29399	6.470589	0.34	0.06333333	2.439024
118	Male	Heroin	2year	9	23.49426	0.145474	3.891373	0.08768587	666.3744	1782.411	2796.602	0.8979257	1.512065	1.936347	-76.74774	-83.07438	-84.21657	1.278954	20.35063	4.739336	0.1842857	0.08857142	3.414634
118	Male	Heroin	2year	15	22.6776	0.1877277	4.746235	0.08231231	555.4872	1621.296	2566.716	0.9426523	1.522253	1.497473	-31.70313	-43.55996	-41.86206	-1.74673	15.45991	4.081633	0.4	0.04	2.173913
118	Male	Heroin	2year	24	25.2662	0.08748456	4.428577	0.03417145	476.1565	1447.323	2561.195	1.111736	1.283878	2.798298	-35.61981	-43.50929	-48.57171	-0.1120435	18.50299	4.891304	0.4866667	0.08333333	1.694915
118	Male	Heroin	2year	25	25.59326	0.1033942	4.135792	0.06715543	545.7952	1554.92	2645.734	1.000029	1.488689	1.357541	-35.12993	-42.53122	-45.40033	-0.372296	15.59134	4.651163	0.4375	0.065	1.904762
118	Male	Heroin	2year	26	23.82618	0.1335555	4.115252	0.04154495	533.8299	1502.029	2587.866	0.9433361	1.575774	1.559188	-31.84347	-39.72721	-46.87357	-0.1452736	20.47711	3.139014	0.3	0.0575	2.764977
118	Male	Heroin	2year	16	23.92921	0.07650758	1.681833	0.04658066	538.2864	1559.349	2577.083	1.172478	1.514042	1.628228	-34.88127	-42.79134	-44.9389	1.885148	15.06029	4.347826	0.2966667	0.065	2.752294
118	Male	Heroin	2year	17	24.81983	0.1216372	5.486935	0.02849474	544.2643	1522.645	2556.3	1.040015	1.383359	1.487294	-49.25804	-54.44634	-56.31536	-0.2921216	15.92981	5.128205	0.224	0.0625	3.311258
118	Male	Heroin	2year	18	24.34438	0.1409614	5.245058	0.03714821	604.3436	1698.635	2671.852	1.028739	1.374993	2.467387	-22.42319	-33.14671	-34.76763	-0.855477	18.29496	3.703704	0.415	0.03	2.197802
118	Male	Heroin	2year	19	25.34899	0.1370852	4.730587	0.05913473	482.7702	1471.567	2539.099	1.034941	1.314542	2.549615	-22.93367	-34.7835	-38.83997	-0.000490476	18.51462	4.651163	0.37	0.03666667	2.409639
118	Male	Heroin	2year	20	23.94773	0.1581577	3.94659	0.05891142	572.999	1570.509	2608.462	0.8784273	1.604663	1.302572	-50.68082	-57.52817	-59.78428	0.8477437	18.10157	2.996255	0.2155555	0.07833333	3.435115
118	Male	Heroin	2year	21	23.29193	0.1639068	4.244276	0.02978161	559.6741	1567.076	2613.27	1.045927	1.097473	2.850521	-42.44334	-50.73118	-54.38287	-1.263211	18.99028	3.389831	0.4566667	0.09	1.744186
118	Male	Heroin	2year	22	24.68338	0.1373837	4.476444	0.04603639	493.656	1474.713	2521.481	1.031422	1.436653	2.293916	-35.25576	-42.92801	-48.11635	1.103283	17.79795	3.319502	0.39	0.062	2.118644
118	Male	Heroin	2year	23	22.95905	0.1785812	4.25663	0.05498735	546.5859	1546.604	2640.338	0.846698	1.492532	1.582944	-32.42621	-41.23779	-47.74627	-0.8222772	22.20319	3.809524	0.4475	0.04	1.970443
119	Male	Heroin	2year	1	26.74326	0.09058581	2.329489	0.02670977	518.2697	1508.349	2533.934	0.900616	1.054053	4.413549	-41.34122	-55.42071	-59.68932	-1.275918	22.0831	3.311258	0.585	0.105	1.388889
119	Male	Heroin	2year	10	27.30513	0.06185794	3.20067	0.01833802	466.8384	1464.332	2506.644	1.306959	1.131209	4.345033	-21.8055	-30.68053	-39.39217	-0.9142087	22.03153	2.941176	0.89	0.15	1.010101
119	Male	Heroin	2year	11	26.46766	0.1146375	4.403448	0.04205131	468.2115	1448.337	2512.4	1.190724	1.131064	3.933219	-33.29034	-44.32834	-49.24667	-0.04564925	21.93955	3.738318	0.43	0.115	1.932367
119	Male	Heroin	2year	12	27.43639	0.0692251	3.933449	0.02183593	471.8372	1470.11	2473.964	1.133413	1.331813	4.214889	-19.00684	-33.79229	-38.58094	-0.2793107	23.24041	3.669725	0.955	0.065	0.952381
119	Male	Heroin	2year	13	26.91155	0.07527073	2.745852	0.0259067	477.6956	1456.116	2513.512	1.128099	1.200951	4.457976	-6.51098	-20.72346	-27.13206	-0.01412203	22.26217	3.571429	1.065	0.02	0.9174312
119	Male	Heroin	2year	14	26.97285	0.1161665	4.463444	0.03687645	464.193	1366.444	2468.381	1.177361	1.236629	3.197236	-24.41219	-29.0624	-40.48502	0.3698403	20.85006	3.363914	0.574	0.048	1.557632
119	Male	Heroin	2year	2	26.31854	0.1132778	4.491701	0.04297245	458.6605	1384.033	2451.312	1.0268	1.396578	3.219449	-28.94685	-40.27112	-48.27533	-3.503701	22.99344	4.032258	0.3333333	0.055	2.542373
119	Male	Heroin	2year	3	27.55992	0.11374	2.515854	0.02937214	474.3284	1430.843	2515.565	1.211278	1.123644	3.249378	-31.79408	-38.65851	-48.35083	0.839794	21.45366	3.521127	0.3866667	0.12	2.205882
119	Male	Heroin	2year	4	26.97416	0.1441408	5.476673	0.03841678	526.2141	1564.358	2508.428	1.00378	1.358505	2.407531	-24.59591	-34.20214	-37.28268	-0.6454961	17.24516	2.597403	0.3275	0.045	2.702703
119	Male	Heroin	2year	5	26.37151	0.06707694	2.725006	0.02503694	446.0247	1314.704	2426.366	1.052146	1.485562	3.857244	-25.73408	-30.51078	-44.00678	-0.395633	20.08633	4.054054	0.635	0.055	1.408451
119	Male	Heroin	2year	6	27.6297	0.1107095	3.857315	0.04414881	482.1966	1425.833	2505.328	1.188084	1.299923	4.006956	-20.45085	-30.17101	-37.52111	1.01765	23.42138	4.069767	0.3725	0.02333333	2.424242
119	Male	Heroin	2year	7	26.59084	0.1086292	5.251057	0.03544291	464.4716	1420.045	2416.698	1.375094	1.205512	2.63766	-25.07528	-30.83892	-37.19732	-0.4975623	16.60048	2.976191	0.35	0.11	2.469136
119	Male	Heroin	2year	8	26.03523	0.1073687	3.153633	0.02781337	478.7479	1504.224	2434.627	1.052297	1.148216	3.130379	-29.84101	-42.12071	-44.46538	0.2706554	19.42021	4.494382	0.3675	0.08	2.312139
119	Male	Heroin	2year	9	27.5566	0.08803307	2.97785	0.02754452	492.2153	1441.843	2572.71	1.10397	1.211056	3.207311	-29.71434	-35.30519	-44.89262	-1.08432	19.71593	3.26087	0.2533333	0.0275	3.351955
119	Male	Heroin	2year	15	24.79963	0.140255	4.156357	0.123429	511.5723	1527.334	2573.526	0.9944388	1.164665	2.936224	-38.41021	-50.29057	-55.37711	-3.529427	21.04734	3.571429	0.42	0.08	1.923077
119	Male	Heroin	2year	24	26.56246	0.1438184	4.927782	0.05733267	480.3912	1429.231	2477.984	1.07922	1.107951	2.164402	-61.047	-63.55008	-70.25627	1.935148	19.44765	2.372881	0.25625	0.09142857	2.777778
119	Male	Heroin	2year	25	26.89246	0.1143028	3.904507	0.05200655	529.6996	1497.805	2546.278	1.301175	1.239264	2.953795	-32.48498	-38.61201	-44.65377	2.126172	19.46713	4.237288	0.4975	0.055	1.731602
119	Male	Heroin	2year	26	25.81503	0.1089468	5.307238	0.04433475	469.4137	1406.401	2432.617	1.175947	1.450001	1.804242	-19.1986	-24.4811	-34.52686	-0.5972409	18.01779	4.020101	0.4225	0.03666667	2.094241
119	Male	Heroin	2year	16	26.00913	0.06951988	2.817017	0.0589252	434.9119	1374.705	2349.039	1.187592	1.202062	2.746309	-35.75073	-42.3781	-50.43092	1.532273	19.3644	4.854369	0.78	0.16	1.041667
119	Male	Heroin	2year	17	30.53077	0.3178914	6.058434	0.08268359	472.8135	1433.363	2381.462	1.234941	1.497638	2.712071	-53.03045	-48.70598	-58.61272	5.002727	22.23674	4.054054	0.2675	0.065	2.797203
119	Male	Heroin	2year	18	26.22797	0.09304673	3.783539	0.03171892	495.1386	1433.043	2517.196	1.377859	1.272509	3.155447	-9.548405	-19.95686	-28.23969	-0.7554095	21.3777	3.947368	0.695	0.02	1.369863
119	Male	Heroin	2year	19	27.0388	0.1103861	5.179913	0.07535458	492.4028	1451.134	2443.731	1.297495	1.38955	2.784735	-49.05762	-55.05083	-61.87066	1.365417	20.02624	3.067485	0.295	0.062	2.531646
119	Male	Heroin	2year	20	27.83141	0.1193838	5.053133	0.05076421	560.483	1555.415	2558.839	1.225654	1.458217	3.332374	-30.42497	-34.37912	-41.88665	2.986944	20.3439	2.95858	0.715	0.15	1.226994
119	Male	Heroin	2year	21	26.56512	0.09146051	4.529333	0.04794086	489.4873	1405.395	2475.467	1.195309	1.204236	2.810709	-26.41741	-33.72014	-42.164	-1.107916	20.07621	2.702703	0.385	0.04	2.222222
119	Male	Heroin	2year	22	25.8953	0.1354792	4.257959	0.05384312	474.6185	1448.656	2485.312	1.072101	1.189305	2.451346	-57.55953	-62.29416	-69.18588	1.450943	20.48619	2.880659	0.43	0.1375	1.687764
119	Male	Heroin	2year	23	26.24003	0.09680207	3.928102	0.05455874	445.6286	1330.868	2457.358	1.101019	1.246919	2.3896	-15.64443	-24.90845	-36.96723	0.9902378	25.19936	3.910614	0.795	0.09	1.156069
12	Male	Heroin	2less	1	21.58438	0.1471081	2.626921	0.1005187	504.8555	1584.459	2542.758	0.1653139	0.9923892	2.763079	-97.23705	-107.8753	-109.1411	-1.902748	26.55323	2.222222	0.182	0.185	2.873563
12	Male	Heroin	2less	10	22.40679	0.1102095	3.223774	0.03800509	516.8781	1544.219	2614.704	0.224662	1.434585	2.004859	-76.51844	-86.72873	-92.01543	3.806824	32.2796	3.225806	0.388	0.3266667	1.644737
12	Male	Heroin	2less	11	21.56604	0.1627658	4.862322	0.04676582	497.1008	1521.878	2561.847	0.2477502	1.470245	0.8499393	-28.90153	-43.23279	-48.67514	5.544871	28.33284	3.125	0.62	0.07666666	1.428571
12	Male	Heroin	2less	12	23.25288	0.09641115	3.303152	0.03699316	510.1868	1539.374	2514.574	0.2480237	1.101453	3.306722	-76.508	-88.84437	-92.10448	6.010524	32.51262	3.669725	0.505	0.515	1.246106
12	Male	Heroin	2less	13	21.84086	0.1221284	3.710852	0.02390285	487.4565	1467.733	2549.893	0.2147205	1.300641	3.055832	-78.01749	-90.20414	-94.29308	3.421709	33.82948	4.347826	0.4675	0.3233333	1.365188
12	Male	Heroin	2less	14	23.02767	0.122167	4.776033	0.03321682	498.6891	1460.179	2578.132	0.2732404	0.9794018	3.162989	-70.46578	-81.17102	-89.74017	3.747276	32.72763	2.642276	0.3925	0.2114286	1.649485
12	Male	Heroin	2less	2	22.41655	0.1604601	6.17004	0.02668332	491.9692	1443.953	2622.281	0.1869546	1.355415	2.995311	-91.6048	-101.7599	-106.8329	-0.413705	30.23907	3.888889	0.3166667	0.1725	1.734104
12	Male	Heroin	2less	3	21.72533	0.1657309	5.137596	0.03330622	479.9888	1406.949	2436.256	0.1876683	1.01029	2.52414	-141.9899	-144.9813	-147.8808	3.45454	24.90094	1.050788	0.336	0.96	0.8880996
12	Male	Heroin	2less	4	21.41185	0.1822542	7.343027	0.04027906	507.9445	1631.13	2627.04	0.2188057	0.953913	0.821173	-99.24223	-106.4589	-107.6295	2.549827	24.93994	1.476015	0.2216666	0.19	2.264151
12	Male	Heroin	2less	5	21.24627	0.124716	3.457844	0.0698338	517.2411	1497.199	2558.385	0.1985507	1.294569	1.590086	-83.356	-92.22078	-97.14529	4.245834	29.99641	2.803739	0.195	0.138	2.884615
12	Male	Heroin	2less	6	22.5623	0.1033126	3.688074	0.03406953	509.2725	1552	2526.509	0.2262328	1.112486	3.373187	-84.32922	-94.78803	-96.59109	4.077478	30.25578	2.755906	0.5	0.29	1.209677
12	Male	Heroin	2less	7	21.63466	0.1468795	5.479067	0.05094457	500.6888	1478.005	2514.931	0.235291	1.265557	1.037695	-76.57472	-86.23479	-91.66275	1.651618	26.7531	1.930502	0.2214286	0.10125	2.766798
12	Male	Heroin	2less	8	20.8671	0.1520484	4.275166	0.1003002	486.8625	1509.037	2536.124	0.1952379	1.717844	0.6837326	-93.59794	-100.068	-103.7815	3.437031	27.50783	3.191489	0.78	0.37	0.7326007
12	Male	Heroin	2less	9	22.56233	0.1256728	5.405899	0.03041792	465.0539	1406.754	2545.457	0.186664	1.200978	1.968786	-106.0052	-115.2989	-120.2572	3.078323	32.68164	2.402402	0.302	0.322	1.529052
12	Male	Heroin	2less	15	23.70324	0.1228532	4.431742	0.04025533	482.234	1528.603	2633.098	0.1729682	0.9606457	4.516321	-138.9314	-145.5777	-147.6141	1.191357	31.77609	1.333333	0.69	1.47	0.456621
12	Male	Heroin	2less	24	23.12308	0.1623267	6.023836	0.04818739	427.6173	1332.218	2466.858	0.2302746	1.49783	1.761486	-97.13847	-107.7326	-113.3556	5.759822	32.26585	2.953587	0.6	0.3566667	0.862069
12	Male	Heroin	2less	25	23.12659	0.1214519	5.268372	0.04901488	460.3932	1464.505	2466.796	0.2359691	1.495206	1.680804	-71.94141	-85.57368	-89.74094	0.6198009	27.19208	3.375528	0.296	0.142	2.173913
12	Male	Heroin	2less	26	22.20154	0.1551806	6.447889	0.05515365	468.6935	1432.871	2523.854	0.2252368	1.387482	1.585781	-100.1003	-109.6387	-114.6456	2.354027	28.84169	2.362205	0.3125	0.565	1.612903
12	Male	Heroin	2less	16	21.88125	0.09547839	3.488869	0.04419832	535.9034	1576.55	2563.922	0.1909086	0.9699167	3.091974	-114.9522	-123.1508	-125.1674	5.175234	30.28346	4.294478	0.345	0.41	1.273885
12	Male	Heroin	2less	17	23.3819	0.176208	8.503918	0.03718326	455.8478	1406.515	2475.274	0.2466764	1.1632	3.444172	-107.7469	-115.0778	-119.6787	1.68338	29.77762	2.617801	0.425	0.3066666	1.098901
12	Male	Heroin	2less	18	23.14013	0.1066487	4.648966	0.03964996	465.8636	1437.661	2454.802	0.2496283	1.332311	3.085361	-97.54237	-107.7241	-111.469	2.375259	28.16159	3.018868	1.37	0.6	0.3846154
12	Male	Heroin	2less	19	22.17407	0.1320362	4.678066	0.04508787	502.4957	1481.87	2542.211	0.2208004	1.170811	1.189602	-93.93026	-102.9208	-107.4763	4.775269	32.16864	3.846154	0.218	0.27	2.475248
12	Male	Heroin	2less	20	24.01625	0.1081554	4.18959	0.04454263	525.0085	1544.185	2558.409	0.2420881	1.261117	2.785974	-78.51297	-88.35469	-93.17531	4.888879	30.97722	3.271028	0.65	0.23	0.9615385
12	Male	Heroin	2less	21	22.13951	0.1218175	4.2152	0.03351434	524.169	1495.827	2604.008	0.2337692	1.10716	3.365247	-63.95528	-77.30945	-83.51823	3.179642	36.44066	3.141361	0.655	0.25	1.081081
12	Male	Heroin	2less	22	22.60711	0.1409076	4.041876	0.03785234	485.9671	1435.045	2451.998	0.2274829	1.52089	2.131305	-96.68318	-105.6523	-110.0822	4.053528	29.89785	2.702703	0.45	0.3733333	1.185771
12	Male	Heroin	2less	23	22.85917	0.1414799	5.394634	0.03562589	520.3672	1482.768	2651.118	0.2016095	1.574338	2.0176	-91.13286	-101.6618	-107.7033	3.013641	36.23848	4.672897	0.3933333	0.405	1.456311
122	Male	Heroin	2year	1	22.30231	0.1158204	2.294687	0.03629374	519.8365	1543.368	2635.901	0.7600107	1.241	2.762434	-29.05796	-43.58687	-47.0028	1.47439	26.80826	4.411765	0.2825	0.03333333	3.076923
122	Male	Heroin	2year	10	21.66075	0.09254329	2.871824	0.03445821	494.4913	1469.698	2548.095	0.7685169	1.220469	1.9757	-27.73692	-40.49557	-47.77236	3.077935	29.70515	3.846154	0.59	0.045	1.485149
122	Male	Heroin	2year	11	21.76914	0.1245654	3.523069	0.07483062	481.6302	1490.236	2557.929	0.8055982	1.290647	1.999418	-30.82201	-44.14623	-49.8169	2.375084	28.95514	4.830918	0.43	0.06666666	1.99005
122	Male	Heroin	2year	12	21.62785	0.07529239	1.448456	0.02963245	479.0748	1494.474	2524.474	0.7266916	1.776785	1.867752	-26.18889	-39.80648	-45.4052	3.488608	28.45163	4.845815	0.388	0.05666666	2.262443
122	Male	Heroin	2year	13	21.31895	0.08583593	1.540812	0.03780578	506.2696	1468.728	2578.66	0.7255999	1.440722	1.842928	-24.63046	-37.00372	-42.51956	3.217299	29.19021	5.527638	0.43	0.04	2.072539
122	Male	Heroin	2year	14	22.87436	0.1907703	3.19429	0.02536277	445.052	1371.846	2504.142	0.8230807	1.272883	2.435113	-20.57198	-33.87784	-43.34084	4.218478	30.55548	4.48718	0.465	0.03	1.954397
122	Male	Heroin	2year	2	21.49019	0.1255759	3.326765	0.04269395	533.0446	1457.466	2534.276	0.6787045	1.473429	1.825665	-29.28468	-40.44297	-47.516	3.032314	29.4706	4.6875	0.212	0.025	4.098361
122	Male	Heroin	2year	3	22.26392	0.08316603	2.560589	0.03541614	555.5325	1523.06	2635.315	0.7693576	1.654257	1.034234	-21.33906	-32.40861	-41.56318	1.190631	29.72317	5.511811	1.16	0.03	0.8196721
122	Male	Heroin	2year	4	21.73767	0.1221858	3.264942	0.03158492	516.586	1540.92	2611.812	0.7000825	1.156522	2.077629	-48.97767	-58.85679	-65.39032	2.140238	30.05313	4.761905	0.2775	0.055	2.836879
122	Male	Heroin	2year	5	21.22997	0.08668937	2.734545	0.07153227	483.6361	1460.702	2506.855	0.7405722	1.544034	0.2616757	-25.80521	-35.52347	-44.83755	1.77883	26.36889	4.379562	0.2775	0.03	3.076923
122	Male	Heroin	2year	6	23.02676	0.08829134	2.980347	0.02762827	546.7952	1502.932	2583.706	0.820925	1.529116	2.649304	-17.6289	-29.74695	-37.80611	2.075138	30.87234	4.117647	0.5066667	0.06	1.829268
122	Male	Heroin	2year	7	21.82768	0.1356057	4.035912	0.04649102	494.7991	1479.354	2529.694	0.7302615	1.75742	1.300674	-26.5133	-38.75163	-44.95295	4.297371	27.72809	2.941176	0.5966667	0.065	1.515152
122	Male	Heroin	2year	8	21.41595	0.08323788	2.08007	0.03744573	546.1761	1564.391	2658.763	0.6730095	1.483412	1.194252	-35.23803	-46.78487	-52.83379	3.979331	30.39464	5.339806	0.415	0.055	2
122	Male	Heroin	2year	9	21.72474	0.104406	1.494452	0.0332924	548.298	1488.19	2719.211	0.7004805	1.615065	1.942543	-38.61942	-51.31709	-57.91704	4.102139	29.7718	6.25	0.2542857	0.04166666	3.211009
122	Male	Heroin	2year	15	21.24665	0.1049815	2.54912	0.06564086	501.9024	1545.547	2605.341	0.6584042	1.588393	1.223594	-15.07364	-32.19944	-36.88551	2.768306	30.54481	4.444445	0.395	0	2.409639
122	Male	Heroin	2year	24	21.17024	0.1346101	2.924442	0.04996708	540.4908	1520.858	2658.459	0.766925	1.618159	0.006506871	-33.4248	-44.87361	-52.21039	1.745724	27.37116	4.123712	0.2566667	0.05	3.191489
122	Male	Heroin	2year	25	22.44434	0.08187816	3.428799	0.03359501	458.714	1406.783	2571.364	0.7970036	1.297985	1.824196	-34.16843	-45.36268	-53.75593	5.538311	30.45161	5.851064	0.302	0.0475	2.762431
122	Male	Heroin	2year	26	21.00388	0.1058374	3.060684	0.03941884	523.0248	1510.445	2564.071	0.690259	1.277074	0.3911395	-19.1179	-34.67212	-40.22353	4.40526	27.39261	4.907976	0.4733333	0.035	1.923077
122	Male	Heroin	2year	16	20.50768	0.1410754	2.841879	0.03671526	452.1403	1430.749	2355.232	0.7069603	1.14386	1.212298	-30.02223	-42.8091	-47.49441	6.923906	26.91801	4.950495	0.26	0.05	3.225806
122	Male	Heroin	2year	17	20.94876	0.1355749	4.20191	0.0310021	525.369	1454.038	2590.719	0.6529922	1.612556	0.6136377	-33.81304	-42.59964	-51.61209	3.028794	29.99523	5.555556	0.2575	0.045	3.333333
122	Male	Heroin	2year	18	21.40687	0.1181421	2.824892	0.04728685	524.1172	1509.242	2599.092	0.756036	1.65656	-0.2638181	-27.16554	-38.93218	-48.46852	1.759074	30.01989	4.968944	0.262	0.04	3.267974
122	Male	Heroin	2year	19	21.4153	0.1409841	4.36582	0.07508139	570.0651	1570.864	2606.01	0.6763221	1.837997	0.04478556	-33.40231	-44.80503	-50.84247	2.954843	27.7181	4.575163	0.43	0.065	2.040817
122	Male	Heroin	2year	20	21.86811	0.1023978	3.445404	0.04248397	604.2152	1601.233	2669.888	0.6526526	1.695075	1.157328	-33.99056	-44.38042	-49.04479	4.397403	28.54896	3.783784	0.304	0.04666666	2.808989
122	Male	Heroin	2year	21	21.077	0.1400682	4.381357	0.03903318	504.2997	1461.577	2526.729	0.7544593	1.535996	1.442452	-21.49669	-33.57796	-41.6328	2.293425	29.1758	4.516129	0.33	0.03	2.721089
122	Male	Heroin	2year	22	21.16379	0.1416246	3.148413	0.04372768	456.0253	1451.991	2494.003	0.6886261	1.459864	0.3483721	-35.95094	-47.2312	-54.47394	5.628992	28.19957	4.069767	0.2283333	0.036	3.614458
122	Male	Heroin	2year	23	20.71049	0.1488544	2.597143	0.06676143	536.217	1503.286	2631.165	0.5602872	1.560048	0.3384162	-34.765	-47.48961	-54.86115	4.209621	31.3499	3.225806	0.412	0.03666667	2.074689
127	Male	Heroin	2year	1	27.47768	0.05068332	2.03524	0.02740572	645.8237	1705.866	2837.63	1.355063	1.082064	5.351867	-17.47921	-28.40536	-30.56755	9.794653	25.22516	3.821656	0.71	0.025	1.324503
127	Male	Heroin	2year	10	27.30744	0.09373012	2.762711	0.01690003	487.339	1470.073	2698.27	1.451903	1.013128	5.617681	-18.34608	-27.85782	-35.2286	6.385188	25.32348	3.162055	1.14	0.08	0.8064516
127	Male	Heroin	2year	11	25.96566	0.1402573	4.701344	0.02075398	457.5066	1452.939	2571.537	1.297936	1.081288	4.059021	-28.21816	-36.56603	-44.02064	2.55689	24.28577	3.333333	0.3766667	0.04166666	2.264151
127	Male	Heroin	2year	12	25.67863	0.1425419	3.852118	0.03142129	541.0492	1530.41	2714.918	1.285398	1.220671	4.509881	-18.54001	-29.00591	-33.77687	4.268105	22.80002	2.686567	1.52	0.07	0.6060606
127	Male	Heroin	2year	13	26.55093	0.1130096	2.532558	0.02257168	586.395	1600.276	2766.376	1.358768	1.068568	4.310585	-14.78717	-22.6251	-29.06992	4.422424	24.36332	4.065041	0.56	0.06	1.666667
127	Male	Heroin	2year	14	26.05288	0.1493831	4.580824	0.0198031	533.5291	1466.634	2708.247	1.325013	0.9034755	4.040233	-19.82112	-26.33242	-37.1885	3.759056	25.31808	3.208556	0.555	0.03666667	1.626016
127	Male	Heroin	2year	2	26.33307	0.09096408	3.260481	0.02751315	532.9258	1458.057	2512.166	1.316047	1.210813	3.765112	-6.228379	-14.27463	-24.97036	0.09475112	21.98007	4.347826	1.3	0	0.7633588
127	Male	Heroin	2year	3	26.95224	0.1239146	4.121914	0.030358	535.9912	1480.787	2671.353	1.41434	1.100169	4.382476	-13.93551	-20.2929	-31.54937	7.449331	26.802	2.985075	0.6	0.05	1.554404
127	Male	Heroin	2year	4	25.92631	0.1926818	6.168867	0.04292021	584.7395	1624.271	2708.422	1.174056	1.160653	3.204502	-37.78164	-45.69378	-50.32272	6.889172	24.99652	3.703704	0.65	0.115	1.273885
127	Male	Heroin	2year	5	26.65956	0.1209879	2.386356	0.07121826	574.3286	1549.078	2673.853	1.429193	1.107445	4.057506	-8.034351	-13.85787	-23.34045	3.998856	22.49488	3.225806	0.73	0	1.333333
127	Male	Heroin	2year	6	27.57777	0.08404244	2.816929	0.03329874	629.3669	1639.53	2788.469	1.451225	1.120092	4.729847	-10.79524	-20.64782	-25.29469	8.307501	24.83384	3.846154	0.845	0.02	1.136364
127	Male	Heroin	2year	7	27.05444	0.1073365	4.221497	0.01380832	630.0533	1618.181	2845.564	1.580819	0.8995342	4.662348	-36.25099	-41.16225	-46.20418	2.770689	20.42586	2.870814	0.4175	0.09333333	1.960784
127	Male	Heroin	2year	8	25.90814	0.1426105	4.697109	0.02786035	626.7745	1665.991	2746.197	1.44432	1.16692	3.050804	-28.78021	-36.39722	-38.32233	5.799986	21.58472	4.020101	0.57	0.05333333	1.546392
127	Male	Heroin	2year	9	26.66718	0.1506336	5.115356	0.02053727	529.8269	1532.157	2740.549	1.119246	1.060783	3.658591	-48.50952	-54.32562	-59.64772	-0.3176878	21.29084	2.647059	0.3628571	0.1083333	2.095809
127	Male	Heroin	2year	15	27.48814	0.08873323	3.25083	0.02503629	577.9564	1614.707	2731.138	1.233166	1.123352	4.710088	-18.90829	-27.97965	-31.49981	2.519517	24.13868	3.703704	0.465	0.04	1.960784
127	Male	Heroin	2year	24	26.99264	0.1617638	5.441492	0.03994648	594.1251	1539.38	2704.212	1.5312	1.055168	4.283585	-16.17426	-22.35328	-32.52966	2.597178	24.29067	4	0.3875	0.03	2.366864
127	Male	Heroin	2year	25	27.02412	0.1383823	3.834372	0.02706527	616.0103	1576.711	2765.544	1.29213	1.159807	2.812204	-30.0337	-32.64627	-42.48726	5.742219	23.97582	3.433476	0.3233333	0.04	2.643172
127	Male	Heroin	2year	26	26.57112	0.08681031	3.128017	0.04684713	536.2643	1517.749	2646.152	1.353966	1.103886	3.329238	-26.12737	-30.36194	-40.45023	2.574223	22.77217	3.517588	0.57	0.05666666	1.546392
127	Male	Heroin	2year	16	26.17903	0.1441735	2.036015	0.01589786	709.2767	1700.225	2815.747	1.342757	1.101918	3.821322	-31.61508	-36.56937	-40.44008	11.02861	22.87864	2.877698	0.575	0.15	1.50376
127	Male	Heroin	2year	17	27.43562	0.1096473	3.988842	0.01877694	581.4538	1517.197	2683.248	1.370229	1.089728	3.812206	-23.083	-24.94906	-33.79196	7.485759	23.41485	3.658537	0.695	0.12	1.298701
127	Male	Heroin	2year	18	27.86542	0.05879534	3.54364	0.02133792	694.3197	1614.47	2826.57	1.550214	1.181359	4.4256	-7.110322	-13.9988	-20.49136	5.857524	24.10596	4.093567	1.62	0	0.613497
127	Male	Heroin	2year	19	26.54672	0.1620175	4.342978	0.04529612	669.825	1655.368	2746.522	1.510823	1.263396	2.959874	-11.58329	-16.59978	-24.13908	2.398794	21.68939	4.117647	0.52	0.02	1.829268
127	Male	Heroin	2year	20	28.0593	0.08853233	3.089439	0.03499927	591.3608	1558.647	2694.151	1.394848	1.277296	4.291531	-33.31114	-39.89497	-45.38972	7.862528	24.83083	3.743315	0.306	0.04	2.747253
127	Male	Heroin	2year	21	27.98531	0.08691138	3.575722	0.01826652	682.7575	1627.077	2814.733	1.510377	0.9242591	5.411764	-27.94907	-32.65778	-38.7804	5.444509	25.98021	2.617801	0.55	0.035	1.612903
127	Male	Heroin	2year	22	27.06287	0.1176872	3.607632	0.0502479	594.6155	1524.999	2692.243	1.529282	1.113452	3.447082	-16.20314	-20.68765	-28.37479	4.83099	21.91749	3.5533	0.885	0.035	1.052632
127	Male	Heroin	2year	23	27.10268	0.1180365	4.377768	0.03320673	488.7277	1370.822	2651.354	1.267799	1.139585	4.72614	-17.7963	-25.6159	-38.01088	5.474524	29.28593	3.139014	0.995	0.065	0.9174312
129	Male	Heroin	2year	1	25.76762	0.113729	2.93721	0.03456356	595.7495	1638.128	2644.1	0.838958	1.300824	3.096638	-53.1577	-61.77689	-62.60465	-0.3889648	20.68375	4.285714	0.3266667	0.09999999	2.238806
129	Male	Heroin	2year	10	26.25224	0.1009793	4.853024	0.03574175	589.8181	1558.812	2693.056	0.8122501	1.190268	2.531282	-62.32975	-70.16193	-74.20722	-1.361453	21.47981	4.878049	0.2314286	0.105	2.916667
129	Male	Heroin	2year	11	26.42315	0.109737	4.936539	0.0417551	630.0624	1619.648	2701.496	0.8228944	1.308786	1.271172	-66.50195	-70.14221	-74.40501	2.079891	19.96997	2.730376	0.2742857	0.1157143	2.439024
129	Male	Heroin	2year	12	25.75902	0.172164	3.538357	0.1043281	563.8638	1532.35	2597.159	0.8173375	1.421232	1.327851	-20.51631	-32.20412	-34.9755	-2.226279	17.60082	4.291846	0.6833333	0.05333333	1.321586
129	Male	Heroin	2year	13	25.51716	0.151199	4.55629	0.06802521	576.9991	1569.979	2658.612	0.7561277	1.287282	1.518831	-54.78266	-64.37171	-66.01818	-0.6264704	19.75951	3.90625	0.1966667	0.055	3.585657
129	Male	Heroin	2year	14	27.22931	0.09622115	2.57922	0.047792	541.833	1490.555	2580.384	0.8937281	1.372319	2.253556	-35.399	-44.1362	-50.38283	-1.160291	20.60485	4.098361	0.4966667	0.098	1.666667
129	Male	Heroin	2year	2	25.67652	0.1080106	4.720243	0.03649763	497.6461	1440.615	2598.364	0.7888115	1.277172	2.270621	-23.85865	-32.7196	-40.79639	-0.5670776	21.8516	3.546099	0.3966667	0.03	2.205882
129	Male	Heroin	2year	3	25.92986	0.07936569	2.975492	0.03312309	490.1281	1390.382	2564.132	0.8643757	1.32243	2.27268	-13.71418	-22.95096	-32.30238	-0.6755694	21.26892	2.941176	0.59	0.05	1.5625
129	Male	Heroin	2year	4	26.04668	0.1079152	2.701218	0.05844044	606.9174	1606.441	2708.224	0.7727149	1.271634	3.226492	-44.39848	-52.11633	-55.83184	1.438983	21.68109	4.195804	0.27	0.06666666	2.919708
129	Male	Heroin	2year	5	23.86153	0.1003884	3.162788	0.03570174	518.4921	1430.217	2580.352	0.6810863	1.494642	0.6079681	-52.1884	-57.85711	-65.9592	1.875568	23.17186	5.035971	0.155	0.052	4.615385
129	Male	Heroin	2year	6	26.82071	0.08313845	2.308647	0.03692312	577.9575	1606.51	2641.826	0.7353348	1.227737	3.068317	-64.78905	-71.31774	-73.4838	0.8007301	19.56096	2.64151	0.2225	0.09285714	3.076923
129	Male	Heroin	2year	7	24.89431	0.130786	4.333515	0.05111261	528.4148	1440.672	2557.139	0.8010381	1.21773	0.5030033	-47.98403	-53.17646	-59.44503	2.456293	18.60649	2.666667	0.20875	0.04857143	3.636364
129	Male	Heroin	2year	8	26.31328	0.2037362	4.132643	0.05523057	639.0055	1678.029	2693.324	0.7581071	1.644675	1.146566	-57.57545	-63.69798	-65.90421	1.520942	20.78065	5.555556	0.2114286	0.1175	3.333333
129	Male	Heroin	2year	9	27.27595	0.07832807	1.776527	0.03741744	526.3049	1502.7	2677.945	0.8972917	1.416144	2.039076	-65.85883	-73.11296	-76.53417	-2.481708	16.70444	4.186047	0.1957143	0.08142857	3.365385
129	Male	Heroin	2year	15	23.91009	0.1416432	5.673286	0.1177383	541.6638	1480.567	2608.036	0.639235	1.202818	2.238596	-40.16402	-51.3778	-55.14149	-0.740895	23.57896	4	0.78	0.07	1.052632
129	Male	Heroin	2year	24	27.45782	0.07570414	3.407978	0.03250192	532.0988	1488.822	2551.742	0.9243074	1.406347	1.747807	-31.79196	-40.85168	-44.75657	0.2616444	18.42141	3.684211	0.2533333	0.04	3.278689
129	Male	Heroin	2year	25	27.51188	0.09987798	4.271799	0.0745363	568.9849	1568.669	2657.442	0.9160447	1.457633	1.513911	-44.66529	-50.45389	-55.68206	-0.2193852	17.96465	3.703704	0.26	0.05571429	2.978724
129	Male	Heroin	2year	26	25.65127	0.15363	6.659916	0.07602278	509.0732	1489.164	2576.22	0.9003682	1.380469	1.106669	-53.03812	-60.72131	-66.74927	-0.5911788	20.37356	3.703704	0.2183333	0.06333333	3.278689
129	Male	Heroin	2year	16	24.32279	0.08725644	3.593498	0.06327928	524.9848	1465.168	2509.903	0.7522532	1.287291	2.480869	-58.5134	-66.73191	-71.66466	1.602124	22.72109	4.166667	0.81	0.31	0.877193
129	Male	Heroin	2year	17	23.54916	0.1801462	6.749947	0.06391799	527.4496	1459.579	2519.811	0.7542248	1.445466	-0.2730775	-62.89043	-69.36688	-75.67492	3.259237	21.14332	2.702703	0.165	0.0725	4.225352
129	Male	Heroin	2year	18	24.9144	0.1423326	6.73291	0.07349827	517.954	1445.884	2583.388	0.8600556	1.482321	0.82278	-18.05231	-31.58655	-39.85135	0.1742913	24.72994	4.605263	0.325	0.04	2.739726
129	Male	Heroin	2year	19	26.46818	0.1220232	6.717068	0.03649412	564.5822	1530.117	2572.391	0.9403829	1.369897	1.797386	-53.48837	-60.60481	-63.90109	3.380857	20.86243	4.294478	0.285	0.0875	2.547771
129	Male	Heroin	2year	20	26.96723	0.09285447	3.881584	0.03624655	602.0902	1597.306	2610.615	0.7901636	1.51949	1.258669	-29.46145	-33.55186	-38.44792	2.389099	17.22001	4.375	0.325	0.04333333	2.631579
129	Male	Heroin	2year	21	24.2268	0.1656247	6.594189	0.07647071	481.6945	1387.637	2502.474	0.736987	1.379828	-0.2186777	-51.40306	-56.93748	-65.11369	1.024671	22.12458	2.912621	0.2416667	0.07	2.985075
129	Male	Heroin	2year	22	28.30037	0.218597	4.701267	0.05263291	520.6907	1480.214	2564.193	0.8746327	1.451443	1.734856	-54.81553	-57.23409	-61.23499	1.333015	18.01398	3.517588	0.1985714	0.066	3.645833
129	Male	Heroin	2year	23	25.54286	0.1196548	4.2885	0.07374423	528.7945	1401.52	2594.551	0.6351008	1.304023	0.371514	-38.32888	-46.56119	-55.97356	-0.2991739	25.7295	3.846154	0.605	0.07666666	1.342282
13	Male	Heroin	2less	1	22.47804	0.1267073	2.186676	0.02669235	478.0009	1639.359	2592.657	0.2291929	1.026644	3.200361	-109.2368	-119.0911	-120.4871	7.101589	34.10038	2.066116	0.54	0.4033333	0.8474576
13	Male	Heroin	2less	10	23.73354	0.1232181	5.150887	0.01925684	509.6063	1556.134	2634.866	0.3540311	0.9254805	5.244517	-69.45955	-82.46629	-87.17542	7.463959	37.49767	3.018868	0.5966667	0.365	1.158301
13	Male	Heroin	2less	11	22.42229	0.111603	3.895567	0.01803872	550.5948	1627.302	2689.445	0.3475227	0.9279718	4.308315	-53.74823	-67.93661	-71.06227	5.510698	33.0037	2.836879	0.3516667	0.08333333	2.166065
13	Male	Heroin	2less	12	22.78352	0.11549	4.05221	0.0215434	517.8831	1631.049	2653.898	0.3520642	0.9172149	4.661274	-43.46767	-61.78965	-63.32375	3.586904	32.10979	4.150944	0.51	0.072	1.550388
13	Male	Heroin	2less	13	21.16384	0.1522079	5.488682	0.02559235	463.3052	1528.341	2510.053	0.3298894	1.256095	3.011316	-24.37387	-42.55598	-44.75956	2.830071	30.46919	5.454545	0.4875	0.035	1.886793
13	Male	Heroin	2less	14	23.7249	0.109491	3.831694	0.01337466	595.8168	1679.573	2793.66	0.3447455	0.7007307	5.697824	-55.76485	-69.37871	-75.07678	6.741346	39.80792	2.020202	0.5033333	0.1445455	1.526718
13	Male	Heroin	2less	2	21.053	0.1677085	6.871208	0.01958297	577.7322	1675.277	2698.453	0.2567101	1.154164	3.149418	-81.88627	-92.33423	-94.9116	3.503289	30.84434	2.150538	0.214	0.19	2.808989
13	Male	Heroin	2less	3	23.56586	0.1332383	4.620468	0.01755532	580.813	1646.446	2694.617	0.340324	1.096669	3.424435	-68.11255	-79.42	-83.52776	7.920351	31.87489	2.264151	0.348	0.2366666	1.930502
13	Male	Heroin	2less	4	21.44843	0.1692454	4.299986	0.02247301	543.7504	1673.607	2680.875	0.2340248	1.184151	3.030021	-97.38554	-106.145	-108.0258	4.2985	26.4093	3.045686	0.26	0.195	2.105263
13	Male	Heroin	2less	5	21.70656	0.1370062	3.782639	0.02547039	535.7248	1573.593	2630.212	0.2760116	1.096384	3.494689	-121.0628	-127.5766	-130.6467	-0.7468687	29.13261	1.608579	0.3	0.69	1.362398
13	Male	Heroin	2less	6	23.3716	0.1397506	4.137854	0.01644338	554.5325	1700.29	2656.765	0.3885847	0.7677132	5.174172	-47.56941	-62.55186	-65.35013	4.098062	32.94715	5.172414	0.3325	0.065	2.380952
13	Male	Heroin	2less	7	22.38092	0.1221606	4.979626	0.02936123	512.7727	1563.945	2592.917	0.3613096	1.039147	4.017095	-60.41979	-72.94676	-77.20266	3.724442	32.3412	2.617801	0.4433333	0.1075	1.621622
13	Male	Heroin	2less	8	22.14479	0.1194078	4.726629	0.03156555	513.6483	1632.362	2626.852	0.3327006	0.9275106	3.574493	-80.45709	-92.03178	-93.48407	4.15437	31.63754	4.72441	0.306	0.1333333	2.016129
13	Male	Heroin	2less	9	22.82644	0.1472036	5.503792	0.01870303	493.6608	1474.613	2578.292	0.2969639	1.035351	3.558441	-104.377	-113.6847	-115.8788	1.435588	27.46966	2.898551	0.16375	0.15	2.973978
13	Male	Heroin	2less	15	20.16737	0.1601851	3.770731	0.0329287	563.5414	1657.362	2696.065	0.2397968	1.233038	1.62913	-70.48328	-81.23222	-83.71564	5.169834	32.32809	2.631579	0.245	0.09999999	2.721089
13	Male	Heroin	2less	24	22.59622	0.1816509	7.730034	0.02206822	579.2566	1616.338	2653.03	0.4053045	1.077162	2.572632	-44.66474	-59.18306	-64.31294	2.132374	30.87132	4.294478	0.2033333	0.05666666	3.797468
13	Male	Heroin	2less	25	23.24619	0.1540151	5.125818	0.03491048	530.3377	1583.85	2648.984	0.384623	0.9303645	3.172066	-57.84611	-70.6693	-74.34589	3.794456	28.24378	4	0.2257143	0.094	3.196347
13	Male	Heroin	2less	26	22.79268	0.1888921	6.109993	0.04666966	507.3411	1497.771	2616.21	0.4318945	0.888658	1.920959	-34.53225	-49.92171	-57.05988	3.380389	31.34801	3.448276	0.286	0.05666666	2.976191
13	Male	Heroin	2less	16	22.43588	0.1555427	3.204565	0.01777455	550.1484	1583.379	2670.968	0.2941636	0.7248081	4.421786	-113.6996	-120.0327	-123.2333	-3.285984	25.62822	1.923077	0.31	0.52	1.485149
13	Male	Heroin	2less	17	24.76675	0.143525	7.111923	0.01907796	576.5596	1587.611	2672.207	0.3065286	0.8489394	4.203374	-116.0002	-124.7172	-127.9834	2.141101	34.48698	2.066116	0.3333333	0.4266667	1.271186
13	Male	Heroin	2less	18	22.8039	0.1481452	5.682648	0.05111712	560.6018	1595.283	2632.579	0.4249709	0.7984536	2.647156	-43.57613	-59.25156	-64.92269	5.157651	33.31374	3.821656	0.4033333	0.08	1.986755
13	Male	Heroin	2less	19	22.75795	0.1307003	3.619499	0.03820567	549.0656	1597.281	2666.896	0.265609	1.310048	2.658906	-116.9734	-124.5976	-127.2541	8.347419	33.27359	2.264151	0.3533333	0.278	1.167315
13	Male	Heroin	2less	20	23.6605	0.1738652	5.198387	0.03517418	590.3274	1680.255	2709.941	0.3798544	1.1993	3.062656	-48.35257	-61.38411	-64.94579	5.159813	31.49217	3.888889	0.2283333	0.055	3.468208
13	Male	Heroin	2less	21	20.85122	0.1303142	4.348671	0.02148442	529.7507	1538.306	2667.179	0.3476073	1.018568	3.001075	-38.03677	-52.37653	-58.79385	3.870728	34.17848	3.947368	0.3966667	0.05666666	2.083333
13	Male	Heroin	2less	22	22.12359	0.1749304	5.522762	0.04704623	534.3522	1520.502	2615.27	0.3977918	0.9829932	2.423576	-31.6883	-47.25045	-53.10108	2.941467	28.57314	4.597701	0.29	0.035	2.994012
13	Male	Heroin	2less	23	22.35954	0.167171	4.432365	0.03467437	556.2755	1556.16	2682.94	0.392931	1.288831	2.643082	-18.92148	-36.64195	-44.39753	8.396547	36.58632	5.714286	0.635	0.04	1.492537
134	Male	Heroin	2year	1	26.61975	0.1532235	1.588736	0.03903686	504.5314	1492.708	2509.773	0.6182635	1.215251	4.675888	-13.86396	-29.9196	-36.53088	5.856951	32.19053	2.777778	0.66	0.02	1.449275
134	Male	Heroin	2year	10	27.0264	0.149611	3.513187	0.04316942	491.5371	1451.469	2488.137	0.885246	1.443244	3.518122	-23.01606	-35.15645	-44.48215	7.123566	30.87353	3.319502	0.525	0.075	1.702128
134	Male	Heroin	2year	11	26.02287	0.1859185	6.127249	0.0359823	514.2615	1515.004	2548.102	0.7965952	1.224829	3.71344	-26.00258	-38.57354	-47.42788	7.268531	33.04274	2.564103	0.534	0.09333333	1.639344
134	Male	Heroin	2year	12	27.1516	0.1401095	4.54093	0.03096082	459.657	1429.528	2458.508	0.8103157	1.139523	4.40977	-19.2082	-34.50603	-42.2927	2.893178	29.94849	3.333333	0.7033333	0.08	1.293103
134	Male	Heroin	2year	13	27.40991	0.09878746	2.935595	0.04547154	509.9449	1508.41	2542.955	0.9049693	1.394128	3.655961	-26.05071	-38.14742	-46.15377	8.24636	32.31303	4.184101	0.5025	0.06	1.754386
134	Male	Heroin	2year	14	27.74089	0.135586	4.981798	0.04570889	485.789	1426.777	2528.496	0.9412695	1.126415	4.809658	-14.94544	-28.14652	-39.85055	6.436271	32.30682	3.00231	0.6583334	0.036	1.408451
134	Male	Heroin	2year	2	26.37269	0.1364843	5.78969	0.03237911	469.6968	1384.218	2466.102	0.7696203	1.165443	3.670402	-12.55443	-25.35901	-35.88171	3.819092	30.03732	2.962963	1.23	0.03	0.78125
134	Male	Heroin	2year	3	24.57609	0.2148262	9.570395	0.03856473	500.3127	1435.633	2486.211	0.7919282	1.312562	2.18243	-7.280764	-16.85148	-30.12127	2.481584	28.39529	2.252252	1.045	0.03	0.9216591
134	Male	Heroin	2year	4	26.36934	0.147893	2.244415	0.04512417	488.1357	1465	2507.888	0.738226	1.30611	3.345289	-15.68011	-26.8352	-36.56592	6.720913	30.20884	2.142857	0.4066667	0.05	2.255639
134	Male	Heroin	2year	5	26.06558	0.05870373	2.441217	0.02886295	480.1447	1429.454	2488.239	0.9163045	1.16386	3.778704	-8.066217	-19.34829	-32.45595	4.746713	31.12405	2.758621	0.67	0.02	1.438849
134	Male	Heroin	2year	6	26.34886	0.1576346	4.556492	0.08086594	517.4343	1506.481	2498.092	0.8346837	1.037606	3.981145	-5.341532	-20.60394	-28.76676	7.891926	32.1657	4.324325	0.855	0	1.142857
134	Male	Heroin	2year	7	26.62626	0.1034599	4.128458	0.03422013	462.2044	1394.06	2378.236	0.918785	1.270963	3.720716	-26.81369	-37.97316	-47.67937	5.627551	31.81613	2.890173	0.72	0.05666666	1.204819
134	Male	Heroin	2year	8	25.45722	0.1654024	4.231819	0.03736418	466.809	1513.867	2507.525	0.7339758	1.389465	3.092073	-32.79445	-47.65194	-52.52043	8.417209	30.02542	4.273504	0.388	0.07333333	2.192982
134	Male	Heroin	2year	9	26.01158	0.146562	3.246162	0.03065466	478.4563	1409.688	2571.693	0.8605825	1.436298	2.668562	-29.94312	-43.38163	-53.3154	5.004278	32.5928	2.34375	0.5225	0.1066667	1.612903
134	Male	Heroin	2year	15	22.87239	0.2264477	8.055237	0.05865323	521.6385	1487.933	2656.473	0.6060356	1.384879	1.716011	-9.419878	-24.89042	-37.10425	4.158286	35.40155	4.347826	0.83	0	1.176471
134	Male	Heroin	2year	24	26.82595	0.1743622	6.203444	0.0689798	518.3207	1493.711	2533.28	0.9803449	1.401057	2.257057	-22.14431	-32.43494	-42.89839	2.978821	28.86266	4.081633	0.425	0.11	2.105263
134	Male	Heroin	2year	25	28.04259	0.1315684	3.735216	0.06445704	453.9993	1393.993	2489.063	0.9966117	1.356568	3.5964	-17.66747	-30.25161	-41.26593	5.420745	32.2352	4.522613	0.5766667	0.065	1.570681
134	Male	Heroin	2year	26	26.33978	0.1492685	6.816727	0.0341666	474.3106	1426.778	2513.407	1.0234	0.8817501	2.537269	-13.31337	-23.51143	-35.94807	1.429159	28.0276	4.081633	0.66	0.03	1.408451
134	Male	Heroin	2year	16	25.49028	0.1321059	4.06007	0.07320966	497.1913	1474.771	2434.773	0.8084214	1.095979	2.036617	-23.93658	-34.35381	-40.18601	3.754121	26.07615	4.098361	0.51	0.11	1.724138
134	Male	Heroin	2year	17	27.24583	0.1690075	6.365875	0.03913008	482.51	1446.57	2401.355	0.9631462	1.281131	2.381483	-13.66202	-25.39412	-34.76926	3.38011	26.69507	3.875969	0.56	0.07	1.639344
134	Male	Heroin	2year	18	26.51906	0.1082642	5.366982	0.026861	502.489	1473.254	2459.122	0.8568088	1.269652	3.132156	-0.05501819	-17.06984	-26.77646	0.8966053	31.18489	3.797468	1.5	0	0.6622517
134	Male	Heroin	2year	19	25.84481	0.1592859	7.659367	0.03890474	481.0122	1413.998	2433.928	0.8737086	1.364773	1.800755	-19.34244	-30.92513	-40.93772	2.917945	29.57483	5.487805	0.355	0.03	2.531646
134	Male	Heroin	2year	20	29.62447	0.08849963	4.278576	0.03280562	465.2409	1406.495	2369.708	0.9068274	1.33458	4.946739	-6.047831	-19.8098	-30.2626	6.294882	29.48707	3.75	1.48	0	0.6711409
134	Male	Heroin	2year	21	26.20331	0.1315068	4.570862	0.05443167	481.4193	1405.251	2481.766	0.7729432	1.380885	3.726397	-7.032148	-22.99368	-33.39386	5.569376	35.57414	3.333333	0.695	0.02	1.388889
134	Male	Heroin	2year	22	26.14245	0.1623861	4.531544	0.07372147	486.2238	1460.266	2427.265	0.736843	1.367903	2.478062	-21.44442	-32.47924	-43.05373	6.41412	31.85899	4.597701	0.4866667	0.04	1.829268
134	Male	Heroin	2year	23	26.07072	0.14922	5.669571	0.04041782	537.0915	1446.583	2630.978	0.8003692	1.311547	2.559679	-9.901316	-25.21294	-38.06177	4.68943	36.51341	4.347826	0.6166667	0.04	1.538462
138	Male	Heroin	2year	1	30.61307	0.1276369	3.329836	0.03666181	491.871	1535.115	2579.724	1.64622	1.023139	6.43588	-15.53356	-25.52028	-31.01944	9.443142	26.54713	2.73224	0.825	0.09	1.129943
138	Male	Heroin	2year	10	29.58609	0.2007894	4.178638	0.04028952	583.6906	1617.961	2876.2	1.317127	1.112518	4.948273	-17.53387	-31.0973	-35.37348	6.234449	26.84494	2.857143	0.826	0.0675	1.113586
138	Male	Heroin	2year	11	27.75362	0.1562319	6.441053	0.03736982	579.1577	1582.457	2685.251	1.471664	1.135996	4.922097	-14.74397	-28.14024	-34.73065	8.241519	30.54912	3.206997	1.57	0.095	0.5934718
138	Male	Heroin	2year	12	26.79312	0.1304019	4.801735	0.03794079	487.1775	1485.784	2618.818	1.407884	1.015274	4.867612	-14.80184	-25.68608	-36.79106	5.527998	30.04379	3.963415	0.735	0.06333333	1.242236
138	Male	Heroin	2year	13	26.73438	0.09033522	2.293837	0.02602997	531.0156	1541.983	2684.033	1.441707	0.9669459	5.044771	-13.44635	-23.15642	-33.74167	10.06011	32.66116	3.426791	0.9866666	0.06	0.9584665
138	Male	Heroin	2year	14	27.19178	0.1522726	4.193451	0.02875693	553.9616	1486.088	2688.396	1.577053	0.9670654	3.987323	-4.619622	-14.58125	-26.04241	6.138187	27.46437	3.111111	0.858	0.02	1.126126
138	Male	Heroin	2year	2	25.19682	0.1907917	9.432867	0.04516176	529.9571	1499.475	2682.29	1.136872	1.093354	2.986607	-15.59029	-27.93393	-37.73803	6.986208	32.97876	2.09205	0.424	0.03	2.145923
138	Male	Heroin	2year	3	26.72624	0.1650631	6.469759	0.03033751	602.3016	1590.539	2723.923	1.439307	0.9941088	4.976199	-3.638573	-13.54419	-22.71864	8.678876	29.41589	1.672241	2.92	0	0.3412969
138	Male	Heroin	2year	4	27.60617	0.1442074	7.539995	0.03982364	492.144	1552.747	2533.748	1.424497	1.140128	4.330757	-31.22744	-45.00192	-47.88128	9.459098	27.93759	4.069767	0.4633333	0.06666666	1.818182
138	Male	Heroin	2year	5	25.50015	0.1129202	6.13801	0.01767442	622.8175	1557.568	2862.221	1.494957	1.028237	4.267142	-10.24922	-18.19551	-29.84621	4.019246	26.98728	2.463054	0.6133333	0.04	1.522843
138	Male	Heroin	2year	6	27.59664	0.1204114	4.573265	0.05439661	541.5475	1517.28	2643.543	1.3402	1.002147	5.051323	-0.9350897	-16.37593	-24.79204	10.1079	32.27515	2.845528	2.4	0	0.4149378
138	Male	Heroin	2year	7	26.54359	0.1494177	5.910984	0.05015089	551.7239	1484.973	2713.873	1.517108	1.270007	2.559497	-9.08484	-17.62183	-29.3933	4.052896	25.89192	2.264151	0.8133333	0.05	1.158301
138	Male	Heroin	2year	8	25.10043	0.1307684	5.340067	0.02942675	576.667	1585.907	2619.322	1.351297	1.289487	3.140816	-14.58817	-23.92216	-31.08117	7.059856	27.43891	4.424779	0.51	0.035	1.826484
138	Male	Heroin	2year	9	26.71821	0.1586001	7.83894	0.0357464	610.9703	1655.892	2806.746	1.322366	1.104417	3.452644	-32.31841	-41.82559	-47.26857	8.77107	28.48553	2.287582	0.4216667	0.068	2
138	Male	Heroin	2year	15	27.35564	0.09489869	4.266813	0.03847905	458.1632	1499.13	2584.478	1.671582	1.081019	3.317518	3.096502	-12.67807	-17.92313	2.193727	24.87367	3.418803	1.1	0	0.9009009
138	Male	Heroin	2year	24	26.15728	0.219489	8.724791	0.04980419	610.7812	1633.624	2813.23	1.469087	1.287334	3.292009	-10.09596	-22.56735	-30.8882	4.80333	26.17129	2.768166	0.524	0.03333333	1.77305
138	Male	Heroin	2year	25	29.50291	0.1927636	5.879681	0.04611963	722.1206	1658.96	2977.696	1.816679	0.9627243	3.559431	-32.04373	-37.80012	-44.06968	8.003674	23.38408	2.675585	0.605	0.1233333	1.398601
138	Male	Heroin	2year	26	26.44648	0.153832	6.216423	0.0616181	653.3332	1545.141	2856.461	1.642947	1.146257	2.561314	-25.24642	-31.0102	-41.54655	2.774447	27.38854	3.571429	0.428	0.046	2.024292
138	Male	Heroin	2year	16	24.26418	0.1254221	4.879292	0.06119114	530.1345	1477.65	2599.93	1.508808	1.244902	2.118094	-18.62937	-27.91027	-36.24406	5.016868	24.90958	4.166667	0.605	0.13	1.459854
138	Male	Heroin	2year	17	26.71046	0.1649863	9.196667	0.02871187	630.0859	1597.107	2762.743	1.478339	1.071516	3.468143	-32.81556	-38.49792	-46.82092	7.100245	29.48086	2.234637	0.4966667	0.06333333	1.724138
138	Male	Heroin	2year	18	27.16743	0.08998984	4.340666	0.03388254	615.3097	1525.376	2760.605	1.492304	1.103948	4.024629	-8.094061	-19.91062	-28.93471	7.862873	30.50563	2.870814	0.975	0.025	0.9803922
138	Male	Heroin	2year	19	24.6695	0.1858796	8.713579	0.04027669	667.8344	1575.614	2795.426	1.381227	1.126998	2.983098	-14.06313	-22.94749	-31.82703	2.470275	27.92598	2.333333	0.6775	0.06	1.369863
138	Male	Heroin	2year	20	27.12773	0.1722982	5.39584	0.06260725	518.3795	1485.546	2645.94	1.272285	1.272279	3.634558	-13.28378	-24.44253	-33.8391	7.443304	29.91153	2.508961	0.5	0.035	1.831502
138	Male	Heroin	2year	21	26.55078	0.1799096	8.733917	0.04556189	724.8755	1685.193	3060.498	1.56737	1.03707	4.013553	-11.19412	-25.0169	-30.35435	6.81517	29.72589	2.061856	0.8866666	0.055	1.06383
138	Male	Heroin	2year	22	25.65862	0.1711892	8.059668	0.03158578	584.4847	1551.166	2774.273	1.371089	1.084628	3.013739	-18.42436	-27.52499	-38.81683	3.232796	28.34711	2.484472	0.4716667	0.03666667	1.892745
138	Male	Heroin	2year	23	26.09715	0.1210473	6.197706	0.04353475	581.4468	1534.074	2816.396	1.235483	1.075455	3.186764	-14.33221	-24.59605	-37.6599	6.401913	33.96059	3.097345	0.69	0.045	1.357466
14	Male	Heroin	2less	1	23.18346	0.1866379	5.045538	0.06447872	480.2781	1555.591	2477.164	0.203708	1.106467	3.007719	-109.6483	-118.1931	-119.1355	5.630011	28.57879	2.150538	0.27	0.3033333	1.657459
14	Male	Heroin	2less	10	24.90101	0.1047235	3.958036	0.02153004	478.1429	1435.271	2497.933	0.2642289	0.8190216	4.847949	-86.61523	-95.23794	-100.5976	7.136177	32.45798	3.375528	0.69	0.44	0.8658009
14	Male	Heroin	2less	11	23.81283	0.1227298	4.557745	0.04657876	476.4697	1496.457	2531.198	0.2308014	1.018051	4.161719	-78.45918	-87.26971	-91.65152	9.855216	32.99758	3.472222	0.455	0.2966667	1.41844
14	Male	Heroin	2less	12	25.6033	0.08618643	3.697954	0.04867069	511.9007	1573.957	2554.602	0.2252358	1.139231	5.455076	-98.61451	-108.3385	-111.0248	4.299074	30.56521	3.071672	0.38	0.3125	1.403509
14	Male	Heroin	2less	13	22.32004	0.1802461	6.190369	0.05330257	481.4148	1484.986	2532.535	0.2169391	1.312616	3.080695	-72.10202	-83.84448	-86.73281	6.171052	26.47388	4.150944	0.334	0.125	1.930502
14	Male	Heroin	2less	14	24.32809	0.1486509	4.712032	0.02126146	500.1074	1443.218	2524.553	0.281513	0.930709	4.409462	-59.20151	-70.89345	-77.39863	6.938055	31.27287	3.398058	0.4883333	0.1285714	1.481482
14	Male	Heroin	2less	2	24.4637	0.1410348	4.605114	0.02410779	525.6349	1544.494	2546.218	0.2132152	1.058474	4.634494	-109.838	-118.6486	-121.3837	4.828452	29.92503	3.763441	0.164	0.176	2.777778
14	Male	Heroin	2less	3	25.01453	0.1474542	5.909245	0.03204801	513.8576	1480.673	2520.901	0.2401488	1.125439	4.266191	-94.7563	-104.0061	-107.7422	6.736331	30.52077	3.141361	0.3233333	0.375	1.639344
14	Male	Heroin	2less	4	22.99951	0.1637948	5.38938	0.0375048	496.0475	1581.912	2554.449	0.1947672	1.497766	2.471622	-112.6882	-121.1698	-122.6178	7.208472	29.30885	4.060914	0.1383333	0.184	3.125
14	Male	Heroin	2less	5	22.7591	0.1208251	3.343628	0.06254659	490.3783	1462.129	2453.153	0.1721382	1.060335	2.980335	-104.6279	-111.2059	-115.3342	5.673897	28.49888	2.873563	0.43	0.26	1.183432
14	Male	Heroin	2less	6	25.07776	0.1412655	4.538937	0.02869729	539.2587	1592.937	2595.412	0.2329887	1.196909	4.941158	-90.49611	-100.2113	-102.4667	6.64018	31.45754	2.597403	0.4433333	0.215	1.327434
14	Male	Heroin	2less	7	24.04718	0.1421155	4.732939	0.02408077	456.1174	1417.891	2457.132	0.277844	0.9855304	3.777645	-83.0538	-94.09439	-98.35228	4.07806	29.08243	2.316602	0.52	0.97	1.185771
14	Male	Heroin	2less	8	23.97523	0.1771876	6.777349	0.04671805	451.0103	1516.17	2485.677	0.2551464	1.304557	3.589873	-81.92953	-92.01527	-94.88259	7.36615	28.0829	2.755906	0.304	0.215	2.024292
14	Male	Heroin	2less	9	25.88543	0.1498436	6.768734	0.03281186	412.7954	1321.676	2411.833	0.2607526	0.9363024	4.605789	-72.3868	-85.52832	-91.4751	1.437653	30.90863	2.341137	0.3016666	0.186	2.047782
14	Male	Heroin	2less	15	21.84991	0.1916444	6.324484	0.05610463	497.8024	1517.387	2579.525	0.1824286	1.064376	3.703941	-61.40468	-75.1693	-78.82175	14.46069	33.40522	4.065041	0.2833333	0.0675	2.564103
14	Male	Heroin	2less	24	25.42596	0.1636318	6.146133	0.03276878	429.0498	1368.766	2415.027	0.2496835	1.086702	3.850684	-89.18142	-100.4422	-105.2368	2.628098	30.21106	3.738318	0.232	0.2633333	2.403846
14	Male	Heroin	2less	25	24.60434	0.1360435	5.271339	0.1071503	431.2139	1376.266	2409.373	0.2539112	1.403861	2.516462	-89.077	-98.94782	-103.3228	4.119676	29.4582	3.305785	0.266	0.23	2.118644
14	Male	Heroin	2less	26	24.89437	0.1158183	3.856432	0.03744696	458.8722	1447.724	2497.156	0.2368719	1.300536	3.84182	-75.69338	-88.2576	-93.6988	3.984338	32.46291	3.5533	0.62	0.315	1.04712
14	Male	Heroin	2less	16	24.41685	0.1626846	4.547686	0.03958773	501.1878	1494.284	2515.541	0.2195591	0.862502	4.899327	-107.6842	-116.1685	-119.4753	11.91471	32.61515	2.094241	0.445	0.3033333	1.081081
14	Male	Heroin	2less	17	24.96094	0.1395633	5.938604	0.0242912	439.4996	1403.206	2472.619	0.2160888	1.16943	4.16242	-98.66164	-107.9199	-112.1708	2.877408	30.18396	3.448276	0.2766666	0.144	1.796407
14	Male	Heroin	2less	18	24.32999	0.08686625	3.650766	0.04617187	501.6794	1516.745	2495.905	0.2683157	1.334725	3.742058	-80.55309	-90.99397	-94.73188	7.363555	30.78132	3.5533	0.3933333	0.33	1.570681
14	Male	Heroin	2less	19	24.09941	0.1210823	5.300467	0.04817189	473.1277	1499.589	2473.944	0.2258804	1.30715	2.923223	-91.17173	-102.0556	-104.8282	3.780538	29.77613	3.448276	0.275	0.195	2.020202
14	Male	Heroin	2less	20	24.30493	0.1873427	5.912996	0.01820469	492.413	1521.853	2543.73	0.2185835	1.113824	2.497488	-96.74773	-107.3466	-110.171	0.05718882	27.5744	3.365385	0.3633333	0.43	1.485149
14	Male	Heroin	2less	21	24.89564	0.1261575	4.030472	0.02699525	482.3337	1476.147	2596.378	0.241079	0.9643607	4.713926	-114.0223	-121.4468	-125.8756	5.685005	35.39228	1.886793	0.58	0.4533333	0.7782102
14	Male	Heroin	2less	22	23.60807	0.1659551	6.931643	0.09826451	438.2625	1400.6	2396.606	0.2385333	1.104398	2.504352	-76.7655	-87.46532	-91.71018	7.021843	29.44244	3.664922	0.595	0.61	1.081081
14	Male	Heroin	2less	23	24.94612	0.1463752	4.690563	0.04197341	459.3047	1382.994	2511.812	0.2336717	1.146766	3.728919	-94.46951	-103.7598	-109.8226	4.821305	35.50214	3.846154	0.535	0.2833333	0.9950249
141	Male	Heroin	2year	1	22.06269	0.1297989	2.809179	0.07808486	508.2622	1497.833	2553.719	1.029144	1.763935	1.584178	-19.38916	-28.09875	-37.10589	0.1699498	23.7967	3.759399	0.3766667	0.08	2.362205
141	Male	Heroin	2year	10	22.33404	0.1411445	4.094332	0.04406036	515.6165	1523.761	2635.927	0.7943327	1.353994	2.178031	-30.75006	-41.39845	-46.6849	6.161865	27.53675	2.933985	0.69	0.098	1.237624
141	Male	Heroin	2year	11	21.68612	0.1939556	8.352484	0.06703624	527.2834	1508.743	2643.67	0.8407562	1.180778	1.524009	-48.51664	-54.64909	-64.18449	1.879838	26.44134	2.152642	0.3463636	0.09181818	2.173913
141	Male	Heroin	2year	12	22.21295	0.1427981	4.561249	0.04256972	492.506	1444.594	2576.132	0.8413686	1.503375	1.759544	-30.96874	-39.46351	-50.36182	2.89124	28.61942	2.894737	0.39	0.088	2.133333
141	Male	Heroin	2year	13	22.14424	0.1635224	4.939585	0.06041318	488.4564	1457.972	2513.667	0.8380927	1.339512	1.705929	-39.82762	-48.68838	-56.9536	1.583706	25.78808	3.125	0.38	0.065	2.135231
141	Male	Heroin	2year	14	21.80403	0.1906176	7.625334	0.05125771	530.5716	1499.597	2641.071	0.7448159	1.288812	0.7891057	-36.50377	-45.92657	-55.43925	2.203516	27.73321	1.925722	0.3394118	0.07428571	2.361111
141	Male	Heroin	2year	2	20.81718	0.180727	7.581337	0.05884816	453.4974	1379.779	2478.388	0.7681403	1.585696	0.7821176	-22.91453	-31.92016	-43.21722	3.556233	29.1932	3.015075	0.5766667	0.06	1.578947
141	Male	Heroin	2year	3	21.61434	0.203482	6.58713	0.09183253	536.8513	1491.311	2591.211	0.7149345	1.503341	-0.1704761	-41.14071	-47.0289	-56.17534	1.302692	24.63797	1.666667	0.2321429	0.06444445	3.381643
141	Male	Heroin	2year	4	21.57817	0.1460927	4.850203	0.0403297	515.464	1512.264	2577.908	0.7118374	1.334086	0.3758217	-49.92949	-55.8645	-64.08447	1.440196	25.46865	2.366864	0.1714286	0.05	4.347826
141	Male	Heroin	2year	5	21.06932	0.1359775	3.597706	0.03623789	542.5679	1462.019	2555.247	0.8880376	1.492951	0.02390283	-29.83639	-33.22439	-45.03375	2.017789	21.63796	2.173913	0.315	0.0525	2.678571
141	Male	Heroin	2year	6	22.03042	0.1510931	3.799824	0.05533547	488.9367	1439.484	2514.595	0.9459255	1.412467	1.506381	-22.36058	-29.57209	-41.05153	1.633131	26.00963	3.474904	0.575	0.035	1.574803
141	Male	Heroin	2year	7	21.08192	0.160101	5.628304	0.0396341	565.0107	1528.455	2673.508	0.8767273	1.247	-0.1694605	-28.12521	-35.08384	-43.67899	2.263547	23.04363	2.201258	0.26	0.065	3.215434
141	Male	Heroin	2year	8	21.12722	0.1816842	5.435545	0.04499917	658.8524	1656.024	2696.427	0.6704665	1.409355	0.5272527	-65.76146	-68.60574	-75.08019	1.660251	24.56412	1.822324	0.1946667	0.07928571	3.456221
141	Male	Heroin	2year	9	21.80531	0.1927846	7.944132	0.05430306	494.4677	1442.016	2689.27	0.7394946	1.488915	0.5852902	-48.54398	-55.53034	-67.80146	1.612255	29.86145	2.179177	0.2466667	0.10375	2.948403
141	Male	Heroin	2year	15	21.09979	0.1401845	3.237144	0.02677524	629.5825	1625.916	2715.309	0.9885224	1.468243	1.202205	-61.52256	-69.08179	-74.13834	1.492427	22.97077	2.994012	0.285	0.095	2.469136
141	Male	Heroin	2year	24	23.31241	0.1358507	3.81876	0.04809594	554.7164	1496.544	2612.576	1.176617	1.423574	2.047132	-29.85138	-38.65626	-48.7739	-0.5505154	25.47802	4.21456	0.3516667	0.055	2.34375
141	Male	Heroin	2year	25	22.43154	0.1334272	4.141212	0.07116976	509.2008	1513.719	2638.79	1.058835	1.467594	0.8385615	-39.74384	-46.09188	-54.95657	-0.04152789	23.75044	2.821317	0.3542857	0.0625	2.236422
141	Male	Heroin	2year	26	21.94888	0.1288894	4.078289	0.03591587	553.1529	1537.248	2676.969	1.116234	1.661151	0.1997359	-25.7429	-34.50106	-43.65171	2.265537	24.83322	3.0837	0.374	0.044	2.283105
141	Male	Heroin	2year	16	23.35868	0.1326895	2.457464	0.04102888	528.5507	1457.615	2485.065	1.153096	1.252554	2.126798	-31.30449	-33.39827	-45.00529	1.497211	22.80638	2.877698	0.575	0.075	1.492537
141	Male	Heroin	2year	17	21.74876	0.1729656	5.966753	0.08365849	537.0015	1497.037	2561.386	0.845606	1.268399	0.02474034	-40.88478	-47.26798	-55.85172	3.140182	25.76261	3.181818	0.2371428	0.04714286	3.286385
141	Male	Heroin	2year	18	20.89149	0.1778346	5.661991	0.0708571	533.3058	1481.454	2556.395	0.8894932	1.594047	0.1752165	-18.5938	-27.53788	-37.3791	0.778156	24.38084	2.693603	1.36	0.16	0.6872852
141	Male	Heroin	2year	19	21.41246	0.1700992	4.814587	0.07796467	529.0242	1464.724	2542.587	0.9730793	1.384957	0.5421249	-23.79692	-32.28489	-40.39856	2.546023	23.22039	2.777778	0.3533333	0.05	2.459016
141	Male	Heroin	2year	20	23.84313	0.09402742	2.686703	0.02408143	508.6846	1451.924	2490.449	1.038796	1.226376	2.473916	-29.46205	-37.31317	-47.24207	3.259748	26.61242	3.629032	0.3366667	0.04833334	2.469136
141	Male	Heroin	2year	21	22.17646	0.143865	3.769268	0.03956856	570.9492	1538.951	2681.58	1.20092	1.170609	1.773353	-13.19655	-22.23444	-31.33321	2.091567	25.57268	3.673469	1.12	0.055	0.8368201
141	Male	Heroin	2year	22	22.49979	0.1305425	4.486801	0.03409335	565.4167	1568.148	2653.894	1.004609	1.239143	1.282414	-20.93603	-27.7565	-38.20959	1.602683	24.16138	2.222222	0.472	0.045	1.893939
141	Male	Heroin	2year	23	20.69873	0.1860213	6.983398	0.07051918	543.9898	1553.128	2604.38	0.7859298	1.521248	0.274958	-21.77882	-32.01218	-39.63825	0.4252631	26.36091	2.826855	0.49	0.0525	1.805054
143	Male	Heroin	2year	1	28.89452	0.1155641	3.503395	0.03097421	477.1252	1510.664	2647.866	0.8718336	0.9995502	5.871373	-16.72402	-34.40393	-39.43694	11.93292	33.00697	3.149606	0.55	0.07	1.666667
143	Male	Heroin	2year	10	26.6639	0.1477684	2.918657	0.05638132	484.3355	1487.106	2702.781	0.9922594	1.117874	3.607692	-21.35514	-31.85036	-41.63092	8.520511	31.29109	3.240741	0.95	0.15	0.952381
143	Male	Heroin	2year	11	26.39092	0.1471107	4.588352	0.04084913	513.5248	1555.589	2713.419	0.8950234	1.129707	3.893521	-21.53045	-33.31035	-40.28835	9.708447	32.50348	3.614458	0.545	0.06	1.646091
143	Male	Heroin	2year	12	26.72835	0.1236337	2.941683	0.02873992	435.6046	1455.616	2639.077	0.9114721	1.331058	4.476387	-23.05787	-35.43327	-43.43309	10.28245	33.22051	4.347826	0.5025	0.05333333	1.785714
143	Male	Heroin	2year	13	26.06694	0.1563681	3.645597	0.04132984	458.5086	1482.676	2617.671	0.8096218	1.261143	4.599611	-8.859018	-24.51624	-33.46129	10.40755	34.79121	4.054054	1	0.08	0.9478673
143	Male	Heroin	2year	14	26.6415	0.1589277	5.40896	0.04544913	511.0002	1464.767	2664.349	0.8960769	1.467727	3.428084	-20.26324	-29.93543	-42.4775	9.93885	32.41529	3.773585	0.6659999	0.06666666	1.36612
143	Male	Heroin	2year	2	25.18286	0.1597388	5.730639	0.0565485	474.2242	1461.07	2650.85	0.836066	1.363558	3.760148	-15.2898	-29.00459	-37.29659	5.489822	32.5261	3.10559	0.715	0.04	1.30719
143	Male	Heroin	2year	3	27.55189	0.1265024	3.58816	0.03022735	474.3568	1386.042	2617.424	0.928394	1.393296	4.255271	-36.58295	-42.22725	-53.69476	11.07884	32.39191	2.617801	0.3775	0.0625	2.173913
143	Male	Heroin	2year	4	25.64249	0.1971452	9.324945	0.05635347	474.9655	1510.476	2625.655	0.8423032	1.048782	3.967031	-30.7213	-45.04943	-49.32405	11.12402	33.33257	4.098361	0.245	0.05	3.448276
143	Male	Heroin	2year	5	26.33881	0.1377356	3.351854	0.02551788	508.011	1467.764	2624.518	1.065975	1.424413	2.976878	-15.42625	-20.9583	-34.47343	3.437922	24.84503	3.90625	0.56	0.04	1.652893
143	Male	Heroin	2year	6	25.6441	0.216873	10.46962	0.06140158	496.0508	1510.411	2669.56	0.7026086	1.459777	3.746396	-25.77755	-40.16608	-45.09066	13.22396	33.0014	2.845528	0.5275	0.05	1.659751
143	Male	Heroin	2year	7	26.58324	0.1525188	5.512861	0.03529453	460.1429	1450.943	2592.605	0.9978392	1.126073	3.150955	-27.93789	-34.69991	-45.14198	8.077235	30.398	3.208556	0.385	0.05333333	2.234637
143	Male	Heroin	2year	8	24.97907	0.1534698	4.740086	0.06634016	517.0721	1529.503	2708.429	0.9045954	1.398088	2.157015	-31.55077	-40.30149	-45.81455	7.394918	27.28165	3.738318	0.435	0.0525	1.932367
143	Male	Heroin	2year	9	27.45472	0.1367925	3.997915	0.0425466	463.1933	1407.693	2795.443	0.9260529	1.189431	3.28741	-23.29467	-32.53913	-44.13973	3.103102	28.43581	2.906977	0.4966667	0.055	1.796407
143	Male	Heroin	2year	15	24.26213	0.2086204	7.980362	0.05388136	574.5923	1640.272	2789.25	0.7214895	1.253219	2.81819	-21.07302	-36.87414	-41.05904	6.998737	32.44036	3.092784	0.4	0.04	2.197802
143	Male	Heroin	2year	24	27.25448	0.2072278	5.482588	0.04138106	483.6439	1431.785	2706.413	0.9698869	1.284112	3.334838	-35.99499	-42.58828	-54.53465	5.891391	29.52149	3.652968	0.435	0.062	1.869159
143	Male	Heroin	2year	25	27.39992	0.13316	3.912514	0.06883959	442.4069	1390.449	2673.003	0.9695926	1.554247	3.330789	-25.94622	-32.78558	-45.2076	10.34933	31.73857	4.232804	0.318	0.0325	2.73224
143	Male	Heroin	2year	26	26.88213	0.1108545	4.796837	0.02695416	456.0282	1379.55	2671.155	0.9829137	1.394262	2.973103	-30.05676	-36.02828	-51.27473	7.065873	32.03892	3.468208	0.3525	0.045	2.39521
143	Male	Heroin	2year	16	23.23875	0.2369585	11.89153	0.0582523	488.6548	1444.543	2471.581	0.9225064	1.295043	1.886231	-24.18374	-33.00302	-44.08656	4.560837	28.87856	3.539823	0.46	0.045	1.904762
143	Male	Heroin	2year	17	27.32972	0.1160332	5.547264	0.02942362	484.5179	1451.289	2729.496	1.027036	1.269408	3.641946	-36.12523	-44.68687	-55.27966	4.380743	29.29309	6.20155	0.48	0.16	1.709402
143	Male	Heroin	2year	18	25.07653	0.184034	5.705818	0.08434679	484.2871	1456.552	2612.911	0.8785529	1.506866	2.465754	-10.15776	-23.85153	-33.22363	6.729028	32.6132	4.878049	0.75	0.04	1.265823
143	Male	Heroin	2year	19	26.71583	0.171856	6.576221	0.08214211	530.827	1527.536	2593.692	0.9015442	1.470756	2.373254	-51.83109	-58.18624	-65.81571	5.200812	28.47251	3.26087	0.4433333	0.13	1.685393
143	Male	Heroin	2year	20	26.01089	0.2196274	7.937037	0.02840013	527.0404	1491.878	2656.677	0.9082187	1.736813	1.726639	-26.88186	-33.9668	-44.59721	5.645159	26.31169	3.111111	0.3116667	0.0475	2.727273
143	Male	Heroin	2year	21	23.88021	0.2015159	7.168091	0.07417572	476.7035	1401.075	2638.633	0.8624067	1.206969	2.624826	-10.0581	-22.89125	-35.6567	2.69034	33.60831	2.564103	0.4733333	0.02	2
143	Male	Heroin	2year	22	24.68478	0.2039159	9.704556	0.07080869	524.1927	1511.637	2683.728	0.9095606	1.69855	2.286202	-28.3795	-37.55874	-47.17876	2.85362	26.4347	2.777778	0.295	0.05	2.898551
143	Male	Heroin	2year	23	24.79079	0.1922961	7.627232	0.09496536	541.262	1502.922	2783.295	0.7562566	1.401606	1.945997	-7.337818	-19.89413	-33.93432	3.831939	32.28737	2.978724	0.7366666	0	1.315789
146	Male	Heroin	2year	1	25.45893	0.113203	1.661425	0.03346337	641.1732	1767.692	2789.291	1.236749	1.110074	4.758024	-13.39843	-26.03672	-24.40834	10.21359	27.3901	3.731344	0.605	0.03	1.5625
146	Male	Heroin	2year	10	26.10493	0.1026679	2.975262	0.04800264	534.0399	1645.109	2731.028	1.298127	1.176047	4.247293	-21.80824	-33.29428	-38.63446	9.909392	29.18308	3.690037	1.19	0.24	0.754717
146	Male	Heroin	2year	11	25.88825	0.1525013	5.993164	0.04095665	579.9839	1629.295	2717.485	1.337499	1.190576	3.320346	-30.49194	-40.81802	-43.11019	7.072994	26.49213	3.584229	0.466	0.052	1.845018
146	Male	Heroin	2year	12	24.75324	0.1450537	4.055523	0.04107234	568.9706	1640.935	2780.448	1.198658	1.191691	3.488452	-13.71999	-27.45791	-31.5806	7.224483	27.85103	4.626335	0.6375	0.06	1.454545
146	Male	Heroin	2year	13	26.39548	0.1119884	4.139362	0.02926747	619.4738	1670.315	2789.901	1.289326	1.192317	4.247294	-25.74006	-37.15845	-40.2225	9.779898	28.86755	4.347826	0.3933333	0.044	2.230483
146	Male	Heroin	2year	14	25.67573	0.1661121	6.122469	0.03587396	532.2419	1531.164	2735.867	1.246342	1.116714	3.419393	-14.45982	-24.28813	-31.58074	6.487016	26.8237	2.922756	0.5475	0.04	1.694915
146	Male	Heroin	2year	2	24.93806	0.1653079	5.123987	0.042204	654.7077	1711.964	2861.718	1.12779	1.443558	3.494931	-12.60061	-25.5801	-27.17211	6.409248	29.77114	5.46875	1.19	0	0.8333334
146	Male	Heroin	2year	3	26.28978	0.05820813	1.757214	0.02372493	535.8724	1512.397	2743.031	1.324251	1.127138	4.342506	-11.99952	-20.67596	-29.3264	11.32817	30.63351	3.846154	0.72	0.03	1.333333
146	Male	Heroin	2year	4	25.16685	0.1700704	5.840973	0.1528849	512.9924	1591.462	2657.89	1.062257	1.528438	3.044499	-34.27835	-43.93174	-46.96421	9.064536	28.45796	3.546099	0.285	0.06	2.962963
146	Male	Heroin	2year	5	25.88481	0.1148959	3.376307	0.03902477	526.8568	1513.467	2676.401	1.131542	1.005997	3.756319	-36.16968	-43.38755	-51.24421	6.852035	28.10214	4.375	0.4233333	0.07333333	1.935484
146	Male	Heroin	2year	6	26.71012	0.1175438	2.348495	0.02183001	574.6164	1647.575	2732.771	1.235103	1.057837	4.916205	-15.88243	-28.96891	-31.85279	12.12998	30.19752	3.301887	0.9899999	0.025	0.9661836
146	Male	Heroin	2year	7	26.99306	0.2387601	5.263	0.02697068	531.5742	1486.901	2728.81	1.323648	1.078874	3.515485	-17.31796	-28.17612	-33.54787	6.528797	26.1602	2.941177	0.422	0.03333333	2.155173
146	Male	Heroin	2year	8	24.78753	0.1424487	5.169916	0.03820122	553.7091	1621.305	2760.318	1.045368	1.250216	2.507732	-44.5438	-51.23297	-54.03534	10.08574	27.196	4.366812	0.2933333	0.05333333	2.714932
146	Male	Heroin	2year	9	26.78353	0.1130009	4.796558	0.02111578	584.8563	1627.747	2839.078	1.289388	1.009463	4.419997	-37.85312	-47.12877	-51.37859	3.721102	25.3528	3.594771	0.482	0.12	1.677852
146	Male	Heroin	2year	15	23.59501	0.1896601	6.797062	0.04404663	602.0407	1693.602	2816.919	0.9025559	1.191961	2.239202	-14.20628	-30.13706	-32.19352	3.874673	31.03334	3.401361	0.4466667	0.02	2.112676
146	Male	Heroin	2year	24	26.52644	0.1716046	5.585365	0.04563159	546.0983	1495.784	2736.372	1.289892	1.152647	3.780908	-30.4363	-38.80057	-47.0818	4.423248	25.62675	3.333333	0.436	0.0825	1.893939
146	Male	Heroin	2year	25	26.00468	0.1386459	4.657799	0.0464673	566.6154	1570.983	2773.905	1.427906	1.035874	3.496665	-25.81278	-33.3187	-39.88054	8.656371	25.97717	4.56621	0.6166667	0.06666666	1.421801
146	Male	Heroin	2year	26	26.50376	0.1017981	5.106449	0.02997465	598.6621	1643.259	2817.665	1.461256	0.9967982	2.398536	-29.2431	-40.52443	-44.54422	2.606272	25.10101	3.804348	0.294	0.04	2.824859
146	Male	Heroin	2year	16	25.71484	0.06177905	1.927666	0.0326579	611.8563	1665.37	2734.894	1.515971	1.213375	3.607218	-32.5322	-41.23555	-44.29337	11.60764	23.89953	4.761905	0.415	0.14	2
146	Male	Heroin	2year	17	25.84439	0.1415578	5.961893	0.0437465	568.3247	1545.371	2759.759	1.341949	1.245152	3.047877	-18.471	-29.49474	-32.92429	6.013726	25.45255	4.411765	0.39	0.03	2.307692
146	Male	Heroin	2year	18	24.7716	0.1630054	5.574503	0.05336019	609.7324	1761.49	2793.014	1.166114	1.323219	3.275005	-10.59316	-28.06746	-26.99962	6.611743	28.74238	2.868852	0.7633333	0.02	1.260504
146	Male	Heroin	2year	19	25.66837	0.1642195	6.243448	0.05073714	607.3501	1633.369	2853.142	1.372905	1.137862	3.006148	-20.87242	-30.61521	-36.95076	4.933438	27.61521	4.046243	0.4833333	0.06	1.840491
146	Male	Heroin	2year	20	26.54422	0.1636862	5.318235	0.07157481	612.337	1671.598	2779.526	1.301307	1.28923	3.635423	-22.06981	-30.67029	-33.86334	7.768201	26.07401	3.703704	0.5633333	0.045	1.639344
146	Male	Heroin	2year	21	25.74463	0.1010647	4.452044	0.02897568	546.0503	1622.677	2754.647	1.241535	1.025763	4.240843	-20.42974	-34.37204	-38.66544	5.037701	31.49342	3.092784	0.56	0.04666666	1.595745
146	Male	Heroin	2year	22	26.50944	0.1043853	4.391989	0.044382	573.356	1631.014	2730.123	1.441595	1.189382	3.756932	-20.88942	-32.4933	-36.01912	5.86477	27.04969	5.128205	0.57	0.065	1.587302
146	Male	Heroin	2year	23	25.11701	0.1440021	5.709501	0.05922181	652.2503	1758.108	2861.459	1.016508	1.106257	4.007457	-25.24359	-41.39283	-44.48487	8.24032	36.47575	3.571429	0.545	0.05	1.626016
15	Male	Heroin	2less	1	24.52118	0.1838048	4.586361	0.04386057	422.2856	1414.446	2421.763	0.3332037	1.377808	4.056268	-87.58737	-97.70796	-101.5692	2.339061	26.17169	2.873563	0.3233333	0.22	1.775148
15	Male	Heroin	2less	10	24.31153	0.1790593	3.843872	0.02722546	454.1077	1418.469	2430.675	0.3328213	1.021285	3.828755	-74.82104	-84.51962	-90.23008	2.055391	27.35702	2.278481	0.29875	0.1322222	2.056555
15	Male	Heroin	2less	11	24.98689	0.1444241	3.767307	0.04065209	437.5887	1412.819	2393.561	0.3530611	0.9193152	4.576345	-75.84401	-87.02084	-92.01952	4.14038	28.35668	2.412869	0.28875	0.195	2.173913
15	Male	Heroin	2less	12	25.45923	0.1198303	3.074701	0.02360995	416.0803	1368.427	2388.905	0.4118389	0.9535951	5.258991	-58.66855	-69.89526	-77.19146	-1.89653	24.11435	3.010033	0.2942857	0.1166667	2.389079
15	Male	Heroin	2less	13	24.94462	0.143822	3.05555	0.04203292	426.1688	1370.054	2383.433	0.411133	1.179299	4.435811	-66.23038	-76.71902	-82.50205	1.34927	26.00832	3.416149	0.5375	0.225	1.269841
15	Male	Heroin	2less	14	25.76249	0.1603996	5.29875	0.02001479	428.5609	1352.612	2381.257	0.3627882	0.9300722	4.77845	-83.15605	-90.64375	-97.9393	1.617873	26.67977	1.846154	0.379	0.3	1.550388
15	Male	Heroin	2less	2	23.41045	0.2244738	11.52531	0.028974	424.6505	1365.182	2380.213	0.3332768	1.027086	2.365733	-61.78327	-71.90446	-78.92864	1.303401	23.8452	4.188482	0.2133333	0.07166667	3.243243
15	Male	Heroin	2less	3	23.82953	0.2224264	10.71305	0.03757166	433.4548	1350.356	2362.916	0.3142599	1.298601	2.938631	-75.20541	-82.98401	-89.68134	-0.3413639	21.5756	2.727273	0.264	0.65	2.347418
15	Male	Heroin	2less	4	22.27523	0.2507691	12.67205	0.07156619	421.619	1430.825	2449.957	0.2903882	1.321165	0.8588667	-78.58974	-88.5284	-93.37988	1.650796	21.67348	3.225806	0.1542857	0.114	3.867404
15	Male	Heroin	2less	5	23.97906	0.1486994	3.811985	0.02489428	458.1552	1391.357	2388.834	0.3164811	1.219946	3.94652	-99.09229	-106.3697	-111.0674	0.4340695	22.92379	2.336449	0.21	0.2275	2.392345
15	Male	Heroin	2less	6	23.92082	0.2206471	11.19036	0.03762288	421.7665	1385.139	2408.657	0.3014703	1.074176	3.218595	-69.05977	-81.00474	-86.03619	0.1722231	24.82157	2.755906	0.2783333	0.1116667	2.419355
15	Male	Heroin	2less	7	24.28048	0.2081969	7.343098	0.03616305	452.1288	1406.818	2428.455	0.378527	1.328877	2.779053	-70.67623	-80.52718	-86.9912	1.724483	23.49698	1.845018	0.2428571	0.13	2.64151
15	Male	Heroin	2less	8	23.43338	0.1918568	5.118225	0.03333898	445.0617	1479.499	2445.11	0.3182481	1.2989	2.516447	-83.54002	-94.11362	-97.40012	-2.727303	19.01032	2.675585	0.1527273	0.104	3.754267
15	Male	Heroin	2less	9	24.99177	0.1511839	5.047863	0.02992331	455.6702	1413.742	2394.538	0.3801541	1.014928	3.809562	-89.83453	-99.66086	-103.7275	-0.6052296	23.27343	2.848101	0.167	0.15	3.236246
15	Male	Heroin	2less	15	21.78815	0.2452156	10.52642	0.04061984	535.7894	1556.507	2599.406	0.2543235	1.514271	0.3180557	-83.53342	-92.99136	-97.14775	-3.340068	16.63693	2.222222	0.2675	0.15	2.285714
15	Male	Heroin	2less	24	24.5643	0.2058386	9.5186	0.07226139	433.2246	1382.162	2396.437	0.3885452	1.207199	2.209806	-52.80906	-63.34021	-70.70284	1.89213	25.00984	2.430556	0.424	0.145	1.779359
15	Male	Heroin	2less	25	25.97477	0.157411	5.353601	0.0448864	424.5003	1389.024	2381.664	0.4696963	1.113482	3.908914	-56.14461	-65.45239	-71.66119	-1.337862	21.11395	2.822581	0.29	0.085	2.469136
15	Male	Heroin	2less	26	25.81805	0.1173898	4.14922	0.03090911	409.2133	1344.283	2330.397	0.3916093	1.292781	3.97698	-84.32098	-92.66653	-99.27894	-1.188385	25.22763	2.362205	0.4866667	0.94	1.209677
15	Male	Heroin	2less	16	23.86763	0.1891816	2.257248	0.02079438	426.7997	1376.023	2379.712	0.3420331	0.717948	4.461392	-85.7085	-92.69292	-98.22221	2.883884	25.9407	2.631579	0.415	0.1325	1.369863
15	Male	Heroin	2less	17	26.73025	0.115753	6.146116	0.02616196	479.1667	1407.391	2462.014	0.3050112	1.103256	5.151125	-116.8051	-122.9015	-127.9877	4.497559	30.22737	2.666667	0.465	0.59	0.9216591
15	Male	Heroin	2less	18	25.42273	0.174204	5.687443	0.05043343	503.4563	1511.414	2589.155	0.3418494	1.294456	3.973374	-84.06537	-93.8059	-99.45191	2.016285	28.90426	2.727273	0.252	0.25	2.336449
15	Male	Heroin	2less	19	24.06185	0.2412679	12.36555	0.03765832	481.7662	1450.439	2471.48	0.3911107	1.063715	2.087077	-51.7452	-62.59207	-69.15097	-1.732084	23.26248	3.225806	0.23	0.06	3.314917
15	Male	Heroin	2less	20	26.52358	0.1406554	4.372826	0.0482589	433.1918	1405.448	2400.716	0.3600847	1.144354	4.367007	-89.4257	-96.14258	-100.8347	1.358436	23.35817	2.755906	0.345	0.33	1.612903
15	Male	Heroin	2less	21	26.22729	0.1028951	4.491531	0.01882432	430.4465	1373.831	2391.895	0.3608736	0.9521953	5.030317	-81.51128	-91.73244	-98.53945	0.2047513	29.7105	2.727273	0.64	0.41	0.9345795
15	Male	Heroin	2less	22	25.1673	0.1704993	5.307865	0.07861714	412.1607	1374.354	2360.742	0.3412028	1.058885	3.297211	-79.94964	-89.85677	-95.71072	-0.7533528	25.17277	2.531646	0.47	0.41	1.298701
15	Male	Heroin	2less	23	25.84046	0.1058467	4.018854	0.02653344	471.3721	1384.986	2445.479	0.3137332	1.086563	4.983882	-75.44147	-84.56928	-92.50574	4.186213	32.27976	3.225806	0.5166667	0.39	1.234568
153	Male	Heroin	2year	1	22.70107	0.1148314	3.575399	0.03448088	519.2969	1666.302	2700.119	1.219661	1.155704	2.491889	-16.23705	-32.59527	-30.85634	-0.7451834	18.52102	4.294478	0.71	0.05	1.282051
153	Male	Heroin	2year	10	23.52526	0.09953922	4.224186	0.04609459	637.4181	1661.65	2756.705	1.405554	1.160652	2.127063	-23.77098	-30.74767	-34.57341	1.592648	19.83367	3.272727	1.215	0.11	0.7434944
153	Male	Heroin	2year	11	22.71208	0.1309959	4.844433	0.05086164	572.4785	1598.808	2696.753	1.329593	0.966004	1.84781	-39.86747	-48.09412	-50.54607	0.9656911	20.54888	4.615385	0.2914286	0.05833333	2.755906
153	Male	Heroin	2year	12	23.10209	0.08550376	3.078686	0.0238986	585.0005	1642.779	2712.956	1.342621	1.288021	2.351177	-39.98064	-45.98896	-49.52845	-0.3562731	18.64347	3.623188	0.545	0.2	1.481481
153	Male	Heroin	2year	13	23.55546	0.1544276	3.271841	0.0413591	568.252	1639.818	2727.914	1.288146	1.283425	2.407963	-38.56945	-46.76846	-49.45269	-1.035068	19.16211	3.583062	0.49	0.09199999	1.66113
153	Male	Heroin	2year	14	23.73257	0.1653076	5.414051	0.04388187	562.575	1558.911	2702.938	1.429431	1.315935	1.127355	-21.23544	-26.70456	-34.40477	4.081612	20.39231	3.053435	0.575	0.08666667	1.5625
153	Male	Heroin	2year	2	22.24377	0.1017936	4.228411	0.02664534	591.5967	1651.331	2744.874	1.17536	1.333254	2.264091	-21.37128	-30.43078	-35.2715	0.186727	22.42487	3.333333	0.795	0.09999999	1.149425
153	Male	Heroin	2year	3	22.96651	0.1153554	5.280142	0.04148901	527.2386	1514.494	2715.122	1.429286	1.206504	1.81147	-25.02057	-30.31173	-36.98152	-0.04196259	19.20805	2.73224	0.79	0.12	1.129943
153	Male	Heroin	2year	4	22.7094	0.09639707	3.393276	0.02918706	647.0419	1728.107	2776.958	1.031742	1.172626	2.775838	-33.01415	-43.69267	-44.19984	-0.3727576	20.35839	3.448276	0.4833333	0.0425	1.775148
153	Male	Heroin	2year	5	21.90944	0.09959985	3.492073	0.01912147	618.2034	1700.1	2779.971	1.373461	1.249668	2.395773	-23.10444	-31.35913	-35.02385	-3.262767	16.01707	2.617801	0.5466667	0.05	1.621622
153	Male	Heroin	2year	6	23.63668	0.106793	2.775446	0.04253666	579.1171	1688.951	2755.701	1.333924	1.289676	2.629016	-29.25608	-39.04929	-39.94045	-0.9180951	19.06431	2.978724	0.66	0.0625	1.304348
153	Male	Heroin	2year	7	23.45329	0.1231764	4.803295	0.03150569	588.5932	1607.181	2700.857	1.384077	1.297928	0.9282657	-47.64324	-48.05926	-52.51405	1.891985	15.72379	3.305785	0.2614286	0.06333333	2.966102
153	Male	Heroin	2year	8	22.68397	0.1084487	4.065662	0.03550384	579.5146	1611.266	2693.942	1.34824	1.463843	1.028263	-47.05177	-52.08968	-54.33584	-1.002081	15.85511	3.571429	0.338	0.076	2.283105
153	Male	Heroin	2year	9	23.72479	0.1001465	2.929832	0.02271589	711.6922	1872.88	2910.91	1.373836	1.195769	2.784948	-42.02984	-51.46933	-51.12001	-1.991031	19.7877	4.761905	0.322	0.066	2.45098
153	Male	Heroin	2year	15	22.0214	0.1226909	4.699131	0.0574512	559.0917	1601.815	2680.135	1.141276	1.280306	1.341099	-36.39312	-47.84255	-50.35761	-0.1868957	21.44395	2.962963	1.07	0.21	0.7692308
153	Male	Heroin	2year	24	23.53429	0.1103933	4.449488	0.02527913	478.7176	1470.271	2577.525	1.577657	1.008325	1.763243	-29.54118	-37.17693	-40.57789	0.4971765	16.7399	3.508772	0.2657143	0.03333333	3.139014
153	Male	Heroin	2year	25	23.94952	0.1082919	4.893972	0.03508312	605.5209	1655.815	2717.232	1.58911	0.988131	1.435669	-56.05843	-59.39698	-60.76387	1.491858	16.27084	4.119851	0.23125	0.07714286	3.076923
153	Male	Heroin	2year	26	22.56562	0.1446951	5.405529	0.0729612	594.3639	1592.552	2724.607	1.377598	1.1719	0.5304921	-47.51693	-53.49775	-57.36308	1.508227	19.65565	3.007519	0.5025	0.102	1.532567
153	Male	Heroin	2year	16	23.00276	0.1677275	3.741707	0.06261267	484.1397	1510.574	2589.514	1.530423	1.147415	1.399161	-21.02924	-29.76362	-32.00047	4.210289	17.14896	3.937008	0.54	0.09999999	1.652893
153	Male	Heroin	2year	17	22.74647	0.1594901	6.857738	0.04149468	526.4753	1520.932	2636.542	1.567518	1.165121	1.032055	-48.41627	-52.69532	-57.95245	1.809919	19.44777	3.529412	0.32	0.07	2.439024
153	Male	Heroin	2year	18	22.62736	0.1081243	4.868507	0.03753478	577.6063	1620.849	2689.883	1.372422	1.262991	1.649023	-22.14887	-35.30018	-38.80062	2.201966	22.72538	3.414634	0.88	0.06	1.005025
153	Male	Heroin	2year	19	23.25037	0.1391499	6.70846	0.02976714	433.9525	1411.266	2536.725	1.503314	1.257292	1.141882	-24.99471	-34.34145	-41.11884	2.888843	20.54441	3.278689	0.298	0.04666666	2.873563
153	Male	Heroin	2year	20	23.55438	0.1164944	4.459547	0.04960984	507.9789	1537.386	2599.32	1.228896	1.311216	0.9722296	-60.09435	-66.9846	-70.00658	0.1261333	18.78878	2.916667	0.2716666	0.09666667	2.553192
153	Male	Heroin	2year	21	22.01382	0.1113837	4.674232	0.03318973	552.9144	1545.853	2653.033	1.397682	0.9855997	2.039512	-15.30253	-23.16991	-30.05608	0.4732861	21.92558	3.846154	0.5433333	0.02333333	1.704545
153	Male	Heroin	2year	22	22.4375	0.1342302	5.150826	0.04087423	579.9935	1655.883	2743.085	1.421688	1.374012	1.240638	-30.99042	-36.99112	-41.32788	3.036044	19.63503	2.92887	0.394	0.07666666	2.155173
153	Male	Heroin	2year	23	22.15022	0.139555	4.848541	0.04535892	547.8633	1544.203	2741.432	1.10858	1.232444	1.746257	-32.93996	-43.3066	-50.02054	1.698537	27.36174	4.016064	0.5175	0.0675	1.639344
157	Male	Heroin	2year	1	28.49577	0.0880196	3.087034	0.01996477	604.6953	1693.703	2718.448	1.751507	1.077226	3.937192	-52.45377	-52.16061	-50.92265	-0.2238866	12.36722	3.773585	0.3933333	0.09666667	1.960784
157	Male	Heroin	2year	10	28.58096	0.08702838	3.573849	0.02633905	620.161	1668.701	2766.496	1.561764	1.093915	3.520741	-32.78805	-38.17935	-40.31151	1.408774	17.30229	3.135889	0.8	0.11	1.067616
157	Male	Heroin	2year	11	28.51103	0.1119295	4.892628	0.03382776	626.9625	1654.044	2710.394	1.762483	1.1014	2.567312	-59.97614	-58.89766	-60.6883	0.6823721	15.65512	3.4375	0.46	0.1233333	1.587302
157	Male	Heroin	2year	12	28.77076	0.08015516	3.602367	0.02474829	699.3369	1772.593	2852.33	1.702904	1.085795	3.134615	-28.72413	-31.08949	-35.17995	-0.5410143	17.36465	4.797048	0.46	0.06	1.886793
157	Male	Heroin	2year	13	28.21829	0.09373627	3.512207	0.03293863	677.4447	1714.279	2759.614	1.681949	1.047868	3.320466	-58.14003	-59.07473	-60.39395	1.753057	14.95256	3.780069	0.2957143	0.08857142	2.473498
157	Male	Heroin	2year	14	29.2694	0.1526362	6.643135	0.04482172	747.6403	1793.403	2818.896	1.805069	1.099092	2.604362	-34.46961	-37.36637	-41.15998	1.840419	15.25638	3.301887	0.349	0.05444445	2.386635
157	Male	Heroin	2year	2	26.74959	0.1200625	6.165581	0.03017307	557.5178	1591.956	2618.321	1.346501	1.145203	2.861935	-48.73181	-53.54631	-56.94472	1.828088	19.57706	4.477612	0.194	0.0475	3.875969
157	Male	Heroin	2year	3	28.24997	0.1429271	5.021681	0.05078783	575.7431	1563.44	2630.481	1.711423	1.093694	3.200876	-23.83342	-27.37681	-34.099	-3.987177	15.11436	4.575163	1.35	0.09999999	0.6802722
157	Male	Heroin	2year	4	28.32972	0.1233597	6.106985	0.04609393	499.785	1534.615	2517.049	1.516761	1.236145	2.738589	-55.48166	-59.40803	-59.92489	0.07024582	15.30781	4.72973	0.26	0.065	2.857143
157	Male	Heroin	2year	5	27.68119	0.08972608	4.3878	0.03000773	628.8217	1633.686	2652.61	1.478549	1.397675	3.181808	-33.88934	-36.85847	-41.52792	-1.797211	12.67056	3.468208	0.4533333	0.06333333	1.840491
157	Male	Heroin	2year	6	29.17383	0.08863687	2.766815	0.03219007	729.6205	1742.387	2800.097	1.601079	1.18292	3.305824	-30.45902	-34.31285	-39.58828	2.276453	20.6092	3.030303	0.835	0.2	1.041667
157	Male	Heroin	2year	7	27.80647	0.1231327	5.271105	0.03979478	605.7407	1611.39	2617.834	1.58658	1.200848	2.155142	-54.40964	-52.30761	-57.2079	1.254816	14.46247	3.017241	0.57	0.245	1.321586
157	Male	Heroin	2year	8	27.1766	0.1204097	5.978924	0.03767582	710.6406	1705.158	2751.145	1.386807	1.259776	1.353173	-45.0927	-44.89147	-49.64074	5.102845	16.43059	3.673469	0.2325	0.05666666	3.361345
157	Male	Heroin	2year	9	30.31799	0.1498007	3.777365	0.03272558	784.7976	1829.058	2886.823	1.697294	0.9645741	4.303773	-48.0113	-49.32321	-53.53127	-0.04780369	17.23716	5.063292	0.25	0.06	3.070175
157	Male	Heroin	2year	15	27.59982	0.07827628	3.016296	0.03237171	652.4074	1731.531	2756.275	1.567571	1.120319	2.331547	-27.72511	-36.77191	-36.04581	-2.61954	14.92783	2.884615	0.85	0.11	1.020408
157	Male	Heroin	2year	24	29.09968	0.1368309	6.095419	0.02738455	536.3005	1550.777	2540.008	1.835605	1.092264	3.357646	-38.19412	-42.29399	-43.4856	1.874884	13.32029	4.444445	0.48	0.07666666	1.714286
157	Male	Heroin	2year	25	30.27325	0.08885159	3.095537	0.04108461	790.6608	1861.879	2939.846	1.815322	1.181357	2.909357	-41.56535	-41.00938	-45.16436	1.21743	15.7262	4.564316	0.48	0.085	1.694915
157	Male	Heroin	2year	26	28.1146	0.1278524	7.777941	0.03739717	656.2283	1670.666	2678.811	1.81562	1.163465	1.101103	-54.06655	-55.43408	-57.65631	1.024788	15.03527	4.191617	0.3866667	0.0825	1.898734
157	Male	Heroin	2year	16	27.60342	0.06525775	2.314302	0.02823781	732.0032	1769.96	2825.788	2.054695	0.8380058	1.824419	-50.56864	-49.5	-52.27996	-0.3369667	10.98236	3.389831	0.85	0.23	0.9090909
157	Male	Heroin	2year	17	28.34739	0.2051355	9.29118	0.0372426	674.4426	1699.779	2738.222	1.713041	1.218557	1.888915	-59.63955	-55.04136	-59.02588	3.91297	14.10148	5.113636	0.21	0.064	3.508772
157	Male	Heroin	2year	18	27.78782	0.1270088	6.558615	0.05027043	674.5827	1698.302	2777.394	1.586205	1.287302	1.541415	-30.02816	-34.16571	-38.87499	0.6137177	16.77719	3.686636	0.44	0.0575	1.913876
157	Male	Heroin	2year	19	27.51401	0.1453349	7.17091	0.03297156	628.9914	1653.164	2691.644	1.403925	1.212109	1.79568	-75.93748	-75.66232	-79.58672	2.239797	16.69923	2.097902	0.21875	0.1285714	2.857143
157	Male	Heroin	2year	20	30.29988	0.06114223	3.132811	0.02939142	629.8808	1625.153	2672.168	1.709274	1.091818	2.782199	-21.57395	-19.97881	-25.72987	-0.07905388	12.51056	4.705883	0.5033333	0.045	1.818182
157	Male	Heroin	2year	21	27.79478	0.1069621	5.897797	0.02342401	592.2382	1637.431	2657.177	1.889778	1.01226	2.928042	-29.12314	-33.87747	-36.74185	-0.1438735	15.0574	3.012048	0.3375	0.04666666	2.5
157	Male	Heroin	2year	22	28.51011	0.1000037	4.318781	0.02785102	633.736	1601.92	2660.681	1.862369	1.142171	2.42701	-64.36939	-60.83383	-66.12815	-1.090974	13.0874	5	0.3	0.1125	2.312139
157	Male	Heroin	2year	23	28.30768	0.09720605	5.546932	0.02910626	604.0982	1624.94	2764.146	1.485534	1.202047	2.498219	-15.32369	-23.6091	-28.98188	2.955586	21.22933	3.141361	0.5666667	0.025	1.630435
158	Male	Heroin	2year	1	33.36798	0.05253572	2.992386	0.01749847	529.4946	1651.318	2755.824	1.551951	0.8310977	8.703366	-34.4512	-46.89911	-47.13083	8.996464	21.87627	4.137931	0.61	0.065	1.438849
158	Male	Heroin	2year	10	33.4341	0.1676364	3.77054	0.03996013	512.4873	1541.42	2635.961	1.501204	0.9053189	6.973426	-39.66957	-45.48318	-49.83027	4.744436	21.31192	4.395604	0.466	0.07666666	1.865672
158	Male	Heroin	2year	11	31.77244	0.1276326	5.069027	0.03681844	533.1966	1584.681	2652.871	1.485435	0.9259086	7.193563	-39.81557	-49.65808	-53.91897	11.25092	25.85882	2.713178	0.7166666	0.09999999	1.185771
158	Male	Heroin	2year	12	32.33405	0.09540995	2.879883	0.03656481	480.4941	1499.317	2558.481	1.40317	0.9274579	7.642401	-21.90765	-35.27414	-39.3225	6.133592	23.00277	5.194805	0.6966666	0.055	1.333333
158	Male	Heroin	2year	13	33.24796	0.1283329	3.706184	0.02513421	568.2115	1603.319	2716.492	1.326863	0.9619704	7.206725	-44.08176	-52.602	-56.62412	9.731094	24.1507	3	0.49	0.1025	1.694915
158	Male	Heroin	2year	14	32.95504	0.07079732	3.383669	0.03013309	494.0057	1448.164	2589.777	1.41759	0.9375952	7.19222	-26.97589	-34.65838	-44.72486	3.131099	23.85198	3.398058	0.738	0.09333333	1.228501
158	Male	Heroin	2year	2	31.87304	0.08023626	4.088198	0.02430357	531.8542	1531.583	2617.423	1.394133	1.077505	6.386546	-26.28827	-33.22247	-40.12702	10.62434	23.00599	5	0.4133333	0.025	2.238806
158	Male	Heroin	2year	3	33.05307	0.08781314	3.753891	0.01502405	469.1631	1356.082	2496.538	1.517631	0.838845	8.637291	-13.2387	-19.90928	-34.59656	1.832765	25.68527	3.921569	0.715	0	1.360544
158	Male	Heroin	2year	4	31.92594	0.07628118	4.84524	0.02086831	580.291	1606.522	2725.62	1.405974	0.8800587	6.561598	-41.99724	-49.6246	-54.08992	9.505038	21.64223	4.545455	0.4066667	0.09999999	2.040817
158	Male	Heroin	2year	5	32.23938	0.04826161	2.877609	0.02033661	512.3886	1504.82	2565.709	1.381825	1.058516	7.26456	-28.74117	-39.89078	-47.18456	3.32962	22.91565	4.316547	0.3866667	0.09	2.255639
158	Male	Heroin	2year	6	33.44547	0.07098294	4.165249	0.01773713	521.9712	1602.631	2700.557	1.410573	0.7332684	8.425872	-25.86786	-37.81878	-41.26567	11.38128	23.8978	3.61991	0.4875	0.03333333	1.877934
158	Male	Heroin	2year	7	33.08222	0.1482637	4.212736	0.02470639	481.063	1509.99	2599.764	1.534105	0.9743364	6.894786	-16.4452	-28.65583	-35.56865	4.871104	23.79751	3.960396	0.925	0.035	1.020408
158	Male	Heroin	2year	8	32.01349	0.1046755	4.520433	0.01925698	544.2654	1573.542	2575.962	1.422146	1.134375	6.283554	-39.09729	-44.60264	-48.8219	10.541	19.80585	5.140187	0.45	0.05	1.923077
158	Male	Heroin	2year	9	32.28621	0.1418442	5.082996	0.04468489	516.374	1508.995	2745.385	1.474538	0.827982	7.030321	-53.22789	-58.80205	-66.4969	5.159667	25.97305	5.16432	0.2633333	0.06166666	2.898551
158	Male	Heroin	2year	15	31.22509	0.1296414	3.626873	0.01366578	525.2248	1528.021	2654.112	1.212093	0.7658505	8.253204	-26.72474	-43.92437	-46.77508	7.009792	25.09143	3.030303	0.565	0.05	1.574803
158	Male	Heroin	2year	24	33.25458	0.07060144	2.204971	0.02033625	483.4085	1476.888	2627.4	1.600121	0.8141441	7.272819	-37.65114	-47.68877	-55.71626	3.350925	25.66964	4.210526	0.3825	0.07333333	2.173913
158	Male	Heroin	2year	25	32.44812	0.1092543	4.101063	0.03381339	548.8468	1571.863	2667.58	1.487247	1.002444	5.950603	-53.64877	-58.61449	-64.41972	5.702756	22.06357	3.643725	0.31	0.07166667	2.489627
158	Male	Heroin	2year	26	31.75444	0.07323903	3.943165	0.02279085	453.8008	1440.668	2566.169	1.515752	1.093036	5.798749	-20.78547	-33.13347	-42.06461	3.509406	26.34656	4.494382	0.39	0.03	2.325582
158	Male	Heroin	2year	16	32.36875	0.05315475	3.598869	0.01574298	438.2573	1572.597	2545.327	1.754906	0.8293609	8.26801	-24.08781	-39.23281	-40.21654	9.732015	21.53093	3.731344	1.18	0.09	0.7751938
158	Male	Heroin	2year	17	33.44436	0.1145089	4.9589	0.02419904	494.8549	1492.286	2533.833	1.463422	1.158571	6.567795	-23.59006	-32.11479	-39.28371	9.630752	22.14034	2.890173	0.77	0.045	1.197605
158	Male	Heroin	2year	18	32.31252	0.05776163	4.260509	0.01791425	525.192	1634.21	2688.885	1.589555	0.8694705	7.963173	-15.94995	-30.97062	-33.86147	7.304657	24.33747	4.081633	0.905	0.06	1.052632
158	Male	Heroin	2year	19	32.50827	0.1552167	5.099791	0.03102611	509.0541	1493.65	2492.308	1.425617	1.050279	5.937562	-37.67384	-44.09924	-52.48875	4.658151	24.31051	3.409091	0.705	0.095	1.219512
158	Male	Heroin	2year	20	32.96625	0.07816414	4.952965	0.02319523	484.3701	1499.167	2559.731	1.582908	1.170337	6.393686	-22.93881	-29.85238	-35.79983	7.717826	20.4828	4.878049	0.4966667	0.04	1.886793
158	Male	Heroin	2year	21	31.68684	0.06264606	3.70953	0.0203038	526.0663	1531.918	2601.017	1.306435	0.9592942	6.461947	-33.20748	-45.1958	-51.95693	7.894942	28.25392	2.926829	0.4275	0.09	2.01005
158	Male	Heroin	2year	22	32.22699	0.06102633	3.784351	0.02124847	526.6216	1505.03	2614.874	1.482726	1.140744	6.692366	-25.92549	-33.97788	-42.72794	5.116163	24.26598	3.773585	0.935	0.075	0.9708738
158	Male	Heroin	2year	23	32.33176	0.07025114	4.361099	0.03993291	517.9495	1455.649	2657.484	1.215081	0.9509515	7.447955	-15.8401	-29.15666	-38.67717	7.523059	29.28178	2.926829	0.96	0.05	1
16	Male	Heroin	2less	1	24.08677	0.1762687	2.077049	0.01916592	515.6207	1532.863	2523.585	0.3231639	0.9434214	3.694155	-84.54742	-93.47717	-95.80976	-2.239475	19.95496	2.803739	0.1983333	0.154	2.884615
16	Male	Heroin	2less	10	26.36111	0.1152753	3.393492	0.0325322	502.9961	1519.729	2550.451	0.4039445	1.015075	5.346575	-71.88427	-79.15806	-86.28104	4.241678	30.98793	2.730376	0.94	0.3033333	0.6993007
16	Male	Heroin	2less	11	25.86344	0.116469	3.862713	0.01840004	460.7737	1451.747	2426.5	0.377076	0.8579535	4.904272	-68.69474	-78.42831	-83.88516	2.852749	29.6533	2.675585	0.4875	0.2966667	1.365188
16	Male	Heroin	2less	12	24.79963	0.1476505	3.700375	0.02268113	472.5782	1508.768	2446.949	0.3374623	1.036896	4.429209	-84.11446	-93.47275	-95.63535	0.2384194	22.95492	2.857143	0.3383333	0.1828571	1.73913
16	Male	Heroin	2less	13	24.83989	0.1163485	3.563049	0.03004667	465.0574	1476.753	2434.472	0.346541	0.9642736	4.784798	-62.00512	-71.90081	-76.04219	3.851094	28.2482	3.191489	0.65	0.25	1.086957
16	Male	Heroin	2less	14	25.24083	0.1582991	5.877697	0.03228708	455.0722	1374.814	2427.791	0.4293333	1.127326	3.839493	-59.14741	-67.84121	-75.90798	2.062181	27.33141	2.448211	0.5271429	0.2028572	1.333333
16	Male	Heroin	2less	2	24.29491	0.1721425	7.546625	0.02536616	507.5687	1484.536	2536.99	0.2964312	0.918907	3.663609	-103.3809	-110.1439	-114.1376	2.030671	27.17304	2.109705	0.3966667	0.27	1.293103
16	Male	Heroin	2less	3	24.55139	0.1738259	5.417187	0.02179461	517.7366	1503.074	2441.662	0.3252614	0.9893631	3.829789	-93.24289	-100.2281	-104.1327	6.328905	27.40112	1.77305	0.296	0.1916667	1.811594
16	Male	Heroin	2less	4	25.42909	0.09903055	3.145279	0.03038076	540.35	1629.363	2582.712	0.3297722	0.9822629	5.235166	-78.86189	-87.34535	-89.93835	5.295666	26.55999	3.181818	0.65	0.2433333	0.9433963
16	Male	Heroin	2less	5	24.10324	0.075959	1.448641	0.02540413	439.0319	1366.577	2361.24	0.3116986	1.348489	3.678992	-78.55454	-84.55762	-91.02264	2.921722	26.75047	2.222222	0.685	0.76	0.913242
16	Male	Heroin	2less	6	24.90963	0.1582414	3.905739	0.01959144	441.0627	1466.288	2406.428	0.3522671	1.181556	4.349722	-68.18774	-80.03477	-82.10938	4.958479	25.58944	2.702703	0.4125	0.154	1.581028
16	Male	Heroin	2less	7	24.74496	0.1202762	4.807932	0.01731239	442.3911	1395.302	2371.302	0.3681287	1.180026	4.755435	-77.21746	-85.30087	-91.1531	2.233843	27.84506	2.362205	0.78	0.44	0.8064516
16	Male	Heroin	2less	8	23.54688	0.1604557	5.797462	0.03166496	490.4765	1584.909	2538.343	0.3126554	1.08158	2.42137	-52.17796	-64.00521	-67.10525	1.745098	24.74298	3.149606	0.2642857	0.07	2.822581
16	Male	Heroin	2less	9	26.09663	0.1039516	3.802776	0.03704527	407.7211	1328.874	2386.607	0.3682566	1.103076	4.550161	-65.70155	-77.54176	-84.00185	-2.537197	25.33507	2.430556	0.93	0.2933333	0.7092199
16	Male	Heroin	2less	15	24.49641	0.1454493	2.229853	0.02903065	491.8209	1559.304	2557.896	0.3538954	1.061388	4.249352	-54.29321	-67.53941	-71.80077	0.5380552	27.54101	2.298851	0.295	0.09999999	2.380952
16	Male	Heroin	2less	24	25.14561	0.1619307	4.096849	0.02967179	457.5418	1433.078	2433.376	0.3642659	1.098186	3.862303	-56.62988	-68.78207	-73.41719	3.106645	24.66192	3.181818	0.302	0.1225	2.325582
16	Male	Heroin	2less	25	25.8201	0.1279325	4.75309	0.05081585	441.4196	1440.348	2405.12	0.3842366	1.179612	3.316341	-60.43538	-70.8092	-74.6363	2.243415	24.44754	2.531646	0.26875	0.1316667	2.580645
16	Male	Heroin	2less	26	24.11247	0.1488581	4.992191	0.02102599	432.8138	1426.585	2416.812	0.4147611	1.063368	4.204821	-41.40475	-57.32363	-62.177	0.2318564	27.48776	3.365385	0.5333333	0.12	1.477833
16	Male	Heroin	2less	16	24.92983	0.05759216	1.501183	0.01972879	475.7168	1490.695	2367.86	0.3656072	0.8252285	4.855412	-72.47611	-82.7178	-85.1317	4.032202	25.59829	2.547771	0.97	0.51	0.6666667
16	Male	Heroin	2less	17	24.90966	0.144464	6.468796	0.02331248	461.2527	1424.276	2451.976	0.3397484	1.055602	3.68656	-67.69205	-79.38518	-84.39414	1.065303	28.77398	3.5533	0.43	0.14	1.5625
16	Male	Heroin	2less	18	25.26241	0.09490077	4.069828	0.03941292	485.1593	1515.105	2492.004	0.3876743	1.023531	5.09323	-58.63707	-73.50298	-77.19292	0.3945391	29.51669	3.846154	1.44	0.56	0.4950495
16	Male	Heroin	2less	19	25.47513	0.1366618	4.667318	0.0310914	432.655	1404.724	2346.127	0.4198948	0.9610136	3.814119	-67.26944	-75.85298	-79.30357	2.975609	23.58476	2.727273	0.47	0.21	1.415094
16	Male	Heroin	2less	20	25.99032	0.1289589	3.289042	0.07115418	459.7353	1498.482	2456.386	0.3603885	1.204957	4.65064	-70.83209	-82.85625	-85.30266	4.739201	29.07506	3.763441	0.4	0.27	1.657459
16	Male	Heroin	2less	21	24.41122	0.1387964	3.62673	0.02271727	493.2765	1549.767	2554.51	0.3736754	0.9709469	4.71106	-54.72038	-66.84563	-70.81049	0.69533	27.09996	3.225806	0.67	0.1366667	1.111111
16	Male	Heroin	2less	22	25.21468	0.1319201	3.652851	0.07829285	412.8579	1374.556	2326.949	0.4790305	1.321344	3.690474	-20.66391	-33.49905	-41.56004	2.460789	26.94784	4.597701	0.5	0.025	1.796407
16	Male	Heroin	2less	23	25.59273	0.06406985	3.157667	0.02183962	483.5608	1443.543	2495.568	0.3351959	1.250626	5.068548	-56.27474	-69.56651	-75.99165	1.984355	32.20565	4.568528	0.695	0.235	1.052632
160	Male	Heroin	2year	1	25.53363	0.1197462	3.740808	0.05300537	515.4276	1597.95	2631.359	1.301347	1.301403	2.280991	-58.45324	-63.99154	-64.73641	5.984336	20.3062	4.458599	0.218	0.066	3.289474
160	Male	Heroin	2year	10	26.68226	0.2514951	4.135935	0.02518727	514.003	1465.704	2668.115	1.318021	1.06791	2.858858	-39.39618	-43.23195	-48.50724	4.091048	21.64637	4.64135	0.4825	0.0725	1.724138
160	Male	Heroin	2year	11	25.10391	0.09437672	5.119793	0.02456409	503.7517	1554.594	2656.807	1.463709	1.078469	2.759822	-50.09859	-55.41769	-57.27754	6.548752	18.82012	5.150215	0.35	0.08199999	2.192982
160	Male	Heroin	2year	12	25.70059	0.06956647	2.808931	0.03165994	545.1459	1577.224	2652.639	1.400018	1.135959	2.878152	-33.38388	-39.84545	-43.17018	3.54004	18.83537	4.152249	0.5975	0.1066667	1.428571
160	Male	Heroin	2year	13	25.51581	0.07837825	3.109337	0.02699203	513.182	1532.591	2652	1.360054	1.171829	2.758803	-37.61414	-42.66264	-47.25383	3.633848	20.11127	4.524887	0.295	0.054	2.790698
160	Male	Heroin	2year	14	26.74916	0.08737497	3.655043	0.02288151	433.7156	1391.741	2543.506	1.548503	1.195971	3.446584	-17.56491	-22.93475	-31.56377	1.054652	17.49227	4.375	0.9666666	0.0425	0.9554141
160	Male	Heroin	2year	2	24.42634	0.1027563	5.037514	0.02225157	562.2846	1551.433	2752.783	1.160322	1.17961	2.54857	-45.17088	-50.66356	-55.85234	2.026123	22.07211	5.035971	0.3533333	0.05	2.255639
160	Male	Heroin	2year	3	26.54211	0.08076121	3.361902	0.045832	479.938	1438.465	2622.833	1.496685	0.9081982	2.881579	-31.23364	-34.97403	-44.52932	5.669986	22.85764	3.870968	0.43	0.05	2
160	Male	Heroin	2year	4	26.02414	0.08666223	3.932537	0.03477751	488.3554	1491.786	2607.817	1.275225	1.453	1.370269	-49.52446	-51.39337	-56.25743	7.09302	17.83853	4.166667	0.1716667	0.044	4.347826
160	Male	Heroin	2year	5	25.29543	0.08504627	1.736357	0.02682727	509.5736	1451.754	2672.396	1.332188	1.202171	2.710622	-26.55554	-30.44979	-40.01236	1.844487	18.65228	4.635762	0.315	0.055	2.758621
160	Male	Heroin	2year	6	25.12757	0.06989799	3.14505	0.02426224	527.954	1533.128	2638.31	1.089227	1.345638	2.747622	-60.92767	-65.70638	-69.58118	4.612848	21.23765	3.603604	0.52	0.135	1.382489
160	Male	Heroin	2year	7	25.45354	0.2090343	7.053761	0.03864272	495.2657	1456.145	2613.968	1.424892	1.220047	1.41504	-40.76443	-40.5693	-48.99066	3.387852	18.61615	2.390438	0.5025	0.0925	1.626016
160	Male	Heroin	2year	8	24.30643	0.09055182	4.297922	0.03754793	569.4805	1577.259	2658.817	1.320727	1.470993	1.287539	-45.72388	-48.81395	-53.66929	4.865667	19.7046	5.181347	0.3725	0.06	2.12766
160	Male	Heroin	2year	9	25.33688	0.1084917	3.338179	0.05175593	507.8436	1504.494	2709.729	1.227144	1.27444	2.09893	-52.77003	-57.78746	-64.94235	-0.1893291	21.21597	3.61991	0.2257143	0.06142857	3.240741
160	Male	Heroin	2year	15	24.44287	0.09715436	5.193293	0.0209102	440.5435	1417.067	2588.73	1.054155	1.224431	3.29148	-12.59413	-23.1879	-30.01315	2.318131	21.33602	4.255319	0.85	0	1.136364
160	Male	Heroin	2year	24	25.97656	0.08926668	3.961826	0.02062176	493.9902	1485.376	2603.76	1.580764	1.059862	2.301276	-34.58473	-39.05643	-44.61169	2.176935	17.90576	5.232558	0.4666667	0.05	1.796407
160	Male	Heroin	2year	25	27.29904	0.1073622	5.771614	0.03283681	584.8391	1612.67	2762.353	1.595224	1.171531	2.05511	-45.40417	-47.77344	-52.36966	2.466145	15.43743	5.392157	0.18875	0.04666666	4.060914
160	Male	Heroin	2year	26	24.7333	0.09772798	4.751621	0.03078312	530.4161	1558.062	2653.125	1.402448	1.330631	1.673376	-53.70633	-57.63485	-62.07635	1.212775	18.23152	5.960265	0.17	0.05	4.166667
160	Male	Heroin	2year	16	25.44211	0.2812394	3.344086	0.02639771	418.4049	1427.218	2476.75	1.737698	1.168033	2.018895	-31.43348	-35.64308	-38.69147	6.084444	13.45483	3.883495	0.415	0.03333333	2.040816
160	Male	Heroin	2year	17	27.48432	0.2386393	7.533024	0.03582252	569.1859	1574.827	2684.877	1.550882	1.117707	2.892816	-61.27983	-59.9974	-64.90546	4.011046	18.70392	3.389831	0.2016667	0.074	3.488372
160	Male	Heroin	2year	18	25.05248	0.08315834	4.752756	0.02697053	445.266	1420.755	2557.91	1.468027	1.151668	2.410589	-16.44078	-23.41356	-29.90436	3.805669	19.97438	4.516129	0.695	0.05	1.342282
160	Male	Heroin	2year	19	25.36082	0.09151283	4.81822	0.04074444	493.5756	1483.599	2617.836	1.580398	1.39595	1.858551	-41.48018	-44.5413	-50.90504	1.178544	16.95237	5.194805	0.39	0.07666666	2.054795
160	Male	Heroin	2year	20	26.06829	0.08736573	5.009956	0.0427938	594.5557	1607.938	2691.436	1.47342	1.405514	2.162089	-42.03231	-41.01862	-46.13209	4.148691	15.96032	4.278075	0.3725	0.08	2.197802
160	Male	Heroin	2year	21	25.78213	0.1916945	5.361549	0.02712023	457.3407	1452.9	2636.221	1.601283	1.257092	2.780956	-30.76287	-35.38897	-41.03308	3.129852	20.29688	3.636364	0.4533333	0.05666666	1.886793
160	Male	Heroin	2year	22	25.07585	0.1177586	3.636673	0.03637928	500.6812	1469.732	2639.463	1.417344	1.383459	0.8454899	-40.38753	-41.73124	-49.1274	3.96017	16.98086	4.972376	0.278	0.08	2.890173
160	Male	Heroin	2year	23	25.06561	0.1149811	5.72257	0.03243323	580.2443	1580.224	2743.263	1.103113	1.241942	2.869699	-46.87109	-52.93073	-58.3793	5.187148	24.88182	3.482587	0.52	0.0825	1.530612
163	Male	Heroin	2year	1	25.7028	0.1777791	4.152985	0.03100759	539.9313	1680.706	2701.475	0.8777245	1.538173	3.664455	-50.45584	-66.48946	-60.59303	6.536703	21.3723	3.243243	0.4766667	0.09999999	1.666667
163	Male	Heroin	2year	10	27.00677	0.1210238	4.283707	0.02971132	448.1276	1456.899	2593.16	0.9947863	1.239345	3.901109	-31.97508	-45.3644	-44.84362	8.326837	23.34597	4.958678	0.68	0.08	1.271186
163	Male	Heroin	2year	11	26.6893	0.2200847	6.638727	0.03852403	535.5127	1574.714	2644.955	0.9760725	1.296409	2.920281	-38.45674	-51.34886	-51.05126	5.621479	22.41257	3.669725	0.675	0.1075	1.246106
163	Male	Heroin	2year	12	26.29209	0.1442624	3.633602	0.05539133	466.2327	1493.186	2561.326	0.8526512	1.260616	3.387364	-47.25804	-59.36593	-60.10763	4.908448	22.81427	3.216374	0.3714285	0.075	2.077151
163	Male	Heroin	2year	13	26.2057	0.1391199	3.80629	0.05259708	561.1128	1599.251	2664.64	0.8887898	1.352835	3.760065	-42.17374	-52.70002	-52.64071	7.189821	23.5246	4.123712	0.28875	0.05285714	2.807018
163	Male	Heroin	2year	14	26.46718	0.1458095	5.622795	0.04089447	496.0344	1478.709	2595.709	0.9488	1.303942	3.622598	-32.25056	-41.04739	-45.14651	6.386991	24.21212	4.25	0.5716667	0.08	1.522843
163	Male	Heroin	2year	2	26.38978	0.1500542	5.795832	0.04774698	511.7616	1506.356	2620.066	0.8363835	1.596566	2.980944	-36.65852	-48.42899	-50.49111	4.315141	24.99209	4.268293	0.3275	0.085	2.515723
163	Male	Heroin	2year	3	26.24143	0.1204531	4.728136	0.05541857	516.746	1536.411	2557.175	0.9986154	1.172991	3.23832	-25.22063	-33.4866	-33.75787	7.68868	20.81304	4.191617	0.4966667	0.05	1.875
163	Male	Heroin	2year	4	24.84526	0.1723869	5.314634	0.03841241	499.3315	1595.901	2617.258	0.8190275	1.545305	2.090061	-51.82145	-63.01828	-61.62644	5.380266	22.05364	5.325444	0.244	0.09666667	3.10559
163	Male	Heroin	2year	5	25.30243	0.09235996	4.457577	0.03036412	462.2646	1447.765	2568.849	0.8270697	1.286271	3.658675	-42.80393	-52.31942	-54.57531	5.366612	22.23228	3.947368	0.285	0.05	2.816901
163	Male	Heroin	2year	6	26.46333	0.1030091	3.369326	0.04786105	549.5268	1611.124	2619.274	0.9458416	1.270595	3.316111	-34.23528	-45.55235	-44.38268	6.814518	23.88696	4.301075	0.3825	0.045	2.209945
163	Male	Heroin	2year	7	26.54161	0.2721407	7.754238	0.03912138	524.0237	1516.741	2638.723	0.8931396	1.329285	2.061876	-35.43647	-43.02528	-46.97554	3.81277	21.98558	3.501946	0.35	0.0675	2.409639
163	Male	Heroin	2year	8	24.79838	0.1633712	5.925859	0.03693302	530.1803	1565.547	2661.566	0.8157684	1.309728	2.295614	-54.53402	-62.08707	-63.81151	6.778879	21.96797	4.296875	0.187	0.05125	4
163	Male	Heroin	2year	9	27.93866	0.07186309	1.892305	0.02662355	532.9615	1477.626	2648.073	0.9820054	1.095136	4.76704	-54.87346	-65.57835	-68.98385	-0.6287025	25.02073	4.850747	0.27	0.07375	2.661597
163	Male	Heroin	2year	15	24.68874	0.1218039	3.927828	0.0274619	431.9553	1499.669	2519.495	0.9974161	1.088754	3.838835	-12.892	-33.27548	-27.89665	3.397288	21.89362	4.587156	0.475	0.04	1.941748
163	Male	Heroin	2year	24	27.26732	0.09715052	3.566734	0.05001852	509.1606	1530.262	2589.748	1.021192	1.396794	3.678405	-38.81105	-49.6811	-50.21635	3.430527	20.78424	4.83871	0.294	0.0575	2.762431
163	Male	Heroin	2year	25	27.08587	0.1484918	4.86529	0.0329866	552.4381	1592.961	2665.743	1.060221	1.11029	3.392051	-49.41943	-57.2895	-57.63766	6.57422	20.26777	5.020921	0.22	0.05714286	3.433476
163	Male	Heroin	2year	26	26.07728	0.1521911	6.711674	0.02864154	483.4893	1520.812	2597.291	0.9903561	1.30122	2.29609	-47.61535	-59.86751	-60.65537	3.497946	22.5497	3.431373	0.21	0.04571429	3.5533
163	Male	Heroin	2year	16	25.91829	0.07043055	2.402021	0.02898394	451.4423	1514.789	2529.586	1.073012	1.063862	3.810212	-41.31353	-53.35867	-51.81521	6.140149	21.41933	4.132232	0.45	0.095	1.754386
163	Male	Heroin	2year	17	26.2644	0.1317977	6.505234	0.03862955	511.2787	1543.789	2570.628	0.964927	1.476516	2.113908	-26.36509	-39.82285	-40.33273	3.999933	21.86836	5.147059	0.3633333	0.045	2.4
163	Male	Heroin	2year	18	26.75197	0.1051759	5.033176	0.02595616	466.4471	1463.665	2551.143	1.09661	1.112539	4.218738	-24.08559	-35.67173	-39.57764	2.925306	23.98852	4.545455	0.5033333	0.04333333	1.764706
163	Male	Heroin	2year	19	26.78393	0.1210545	5.748024	0.02354308	470.0762	1487.617	2593.755	1.1109	1.205566	3.736149	-32.3533	-44.09507	-48.5365	3.52174	24.26641	5.05618	0.3575	0.07333333	2.325582
163	Male	Heroin	2year	20	26.21539	0.1450337	3.490429	0.0525369	539.8196	1554.986	2596.661	0.8859477	1.432595	2.574005	-51.10175	-59.30523	-60.36322	5.804593	21.41985	5.172414	0.1814286	0.04166666	4.191617
163	Male	Heroin	2year	21	24.95638	0.142591	4.52203	0.0354087	468.2643	1501.792	2539.48	0.8707161	1.237482	2.68857	-39.59715	-52.36599	-54.5327	2.408279	24.43279	3.08642	0.4333333	0.07	1.910828
163	Male	Heroin	2year	22	25.75693	0.1465146	6.113464	0.03887149	507.2543	1554.651	2657.602	0.9704488	1.194412	3.179872	-22.93283	-37.78916	-36.65519	4.164958	22.50099	3.463203	0.505	0.065	1.793722
163	Male	Heroin	2year	23	24.74083	0.1837379	4.774101	0.06948917	517.8189	1512.943	2657.351	0.8013632	1.265187	2.962482	-29.52096	-42.56163	-44.97014	7.223088	27.22671	3.5	0.885	0.07	1.025641
165	Male	Heroin	2year	1	24.44356	0.1428795	5.955696	0.04227096	493.6655	1521.533	2562.233	0.6652521	1.29794	2.497185	-35.59327	-47.35911	-50.12264	3.942382	24.87012	4.166667	0.235	0.03666667	3.508772
165	Male	Heroin	2year	10	25.01968	0.09866978	4.567951	0.03446241	474.6005	1439.96	2526.679	0.7212867	1.285191	2.455092	-35.36785	-44.73837	-49.87389	4.671408	22.63075	5.339806	0.57	0.07666666	1.492537
165	Male	Heroin	2year	11	24.07778	0.115513	4.966669	0.05729563	524.4917	1467.579	2545.617	0.7865452	1.305924	2.529531	-43.0167	-50.02794	-54.76174	7.691576	24.18819	5.555556	0.2833333	0.058	2.857143
165	Male	Heroin	2year	12	24.33314	0.09808069	3.890251	0.049164	499.2087	1478.163	2451.143	0.7313713	1.428433	2.696764	-33.00247	-39.69839	-44.23374	8.137029	23.2147	5.150215	0.6666666	0.07	1.315789
165	Male	Heroin	2year	13	22.79625	0.1510712	4.373991	0.05244955	523.3895	1518.907	2565.037	0.6799641	1.353661	1.954387	-42.84978	-50.89436	-54.68854	3.860602	22.21404	4.291846	0.47	0.0775	1.762115
165	Male	Heroin	2year	14	25.06503	0.1825222	4.917494	0.04513534	519.4669	1446.023	2554.851	0.7109356	1.257638	1.779299	-48.67008	-52.84348	-61.45181	8.595332	25.32269	3.258656	0.3133333	0.07727272	2.469136
165	Male	Heroin	2year	2	24.59767	0.1051739	5.712809	0.0208971	600.1083	1620.476	2643.199	0.7808719	1.378066	2.981841	-52.82854	-59.71915	-63.43256	2.820728	23.94588	4.545455	0.235	0.044	3.2
165	Male	Heroin	2year	3	24.33082	0.105949	4.854527	0.05523445	527.7484	1464.074	2566.329	0.7573367	1.465806	1.59257	-22.77324	-26.23475	-37.3103	8.887397	26.35943	3.870968	0.45	0.06	2.040817
165	Male	Heroin	2year	4	24.45066	0.1207807	3.488279	0.02455046	606.846	1670.265	2683.587	0.6183226	1.287332	2.677829	-55.32296	-61.49053	-63.39442	4.236052	22.2533	5.147059	0.3366667	0.08	2.290076
165	Male	Heroin	2year	5	23.62754	0.0921986	2.733301	0.03699176	550.4003	1505.496	2536.15	0.7037874	1.551403	1.206783	-45.46972	-48.70595	-54.22712	7.584395	20.46178	3.90625	0.3233333	0.06333333	2.459016
165	Male	Heroin	2year	6	24.1209	0.1089238	2.975052	0.07100448	616.1046	1649.254	2698.094	0.6473315	1.165329	2.64729	-28.58539	-35.26109	-39.29153	7.046149	24.55743	4.142012	0.37	0.06	2.453988
165	Male	Heroin	2year	7	23.77829	0.1168343	5.770979	0.09832582	494.827	1443.179	2489.227	0.9327754	1.469719	-0.08176818	-44.39766	-46.23076	-52.54081	5.146023	18.06173	4.519774	0.2233333	0.07333333	3.508772
165	Male	Heroin	2year	8	23.95397	0.1332213	5.459167	0.04954549	546.0027	1536.29	2578.197	0.853559	1.263184	0.9868912	-51.13354	-55.88496	-60.31378	7.31829	22.46338	7.253886	0.2028572	0.062	3.743315
165	Male	Heroin	2year	9	25.98671	0.1169577	1.851427	0.0460848	542.1406	1548.882	2637.654	0.8399222	1.352527	2.823376	-73.01928	-76.82866	-81.24403	5.292654	24.90934	3.238866	0.1733333	0.0825	3.73444
165	Male	Heroin	2year	15	23.0906	0.08937006	2.776516	0.02816934	481.6515	1469.882	2514.707	0.5670359	1.472356	2.385548	-25.31002	-36.46915	-40.30249	5.18882	24.34564	3.333333	0.505	0.025	1.785714
165	Male	Heroin	2year	24	24.95795	0.1113328	4.913149	0.02996841	484.4024	1449.879	2539.069	0.7542202	1.201189	2.346272	-59.07751	-63.39708	-71.16884	5.94731	23.86801	3.87931	0.2314286	0.09999999	3.097345
165	Male	Heroin	2year	25	24.99297	0.1198571	4.713289	0.04194932	520.6083	1498.252	2545.333	0.7386795	1.453075	1.498029	-42.79919	-49.03265	-54.91418	4.312079	22.83715	3.636364	0.2442857	0.04833334	3.286385
165	Male	Heroin	2year	26	24.06774	0.1131729	5.657423	0.05466269	469.3971	1403.769	2486.013	0.7705913	1.103981	0.7116161	-51.5582	-55.49512	-64.27724	6.566174	22.69601	4.022988	0.2083333	0.05166666	3.571429
165	Male	Heroin	2year	16	23.20435	0.1140297	1.888418	0.06204211	437.9086	1436.323	2388.287	0.8722269	1.359071	2.700002	-42.35904	-51.59123	-53.50033	8.46739	19.52611	5.376344	0.7	0.13	1.149425
165	Male	Heroin	2year	17	24.37797	0.1251243	5.88101	0.07981406	478.7712	1457.454	2459.748	0.9161751	1.232276	1.097674	-35.0263	-41.85776	-47.60798	4.179175	23.78483	3.968254	0.2525	0.045	3.333333
165	Male	Heroin	2year	18	23.78558	0.1109324	4.270874	0.05051232	531.4075	1515.471	2583.49	0.6768834	1.29279	1.12376	-19.8037	-28.27967	-34.51613	7.613992	25.49025	4.678363	0.785	0.04	1.219512
165	Male	Heroin	2year	19	23.42643	0.1690248	6.3759	0.03101848	560.1602	1509.823	2544.639	0.8099165	1.316547	0.5949376	-46.77205	-51.80938	-58.12708	6.077696	24.48615	4.191617	0.1757143	0.042	4.320988
165	Male	Heroin	2year	20	25.15833	0.1240771	3.577385	0.03010269	584.056	1590.744	2589.184	0.8171439	1.272587	2.651461	-32.26312	-40.1026	-44.28747	8.622952	24.90177	4.615385	0.23	0.04333333	3.684211
165	Male	Heroin	2year	21	23.39316	0.1614277	5.865799	0.02914446	489.4619	1449.982	2540.194	0.6500686	1.338963	1.474841	-42.33313	-47.97162	-55.73267	2.88219	24.01554	3.465347	0.2683333	0.0475	3.092784
165	Male	Heroin	2year	22	24.07789	0.09632842	3.663202	0.03939448	525.897	1486.226	2530.631	0.7618312	1.108048	1.268761	-35.76951	-40.74414	-49.00574	6.592783	23.87276	2.870814	0.34	0.08	2.45098
165	Male	Heroin	2year	23	22.45509	0.1745965	4.319433	0.06204535	520.9095	1455.676	2622.444	0.5783549	1.520224	1.267341	-31.39933	-39.28	-49.04106	4.536859	28.60843	4.205608	0.37	0.055	2.403846
17	Male	Heroin	2less	1	22.71213	0.2262734	10.22375	0.02390412	586.4346	1644.699	2760.539	0.1822195	1.168321	2.393454	-87.36674	-96.25408	-99.87379	-1.920081	23.4819	1.570681	0.1816667	0.155	3.243243
17	Male	Heroin	2less	10	25.18059	0.1338615	4.242832	0.02440683	540.6585	1660.004	2751.887	0.2035343	1.000084	4.513529	-86.56117	-97.35138	-101.2656	9.166192	35.92661	3.900709	0.32	0.2	1.811594
17	Male	Heroin	2less	11	23.94187	0.1255895	4.882795	0.02577243	525.0676	1651.002	2718.229	0.190058	0.9959552	4.080613	-71.56905	-83.24491	-87.18558	7.011883	34.37186	2.808989	0.395	0.1225	1.709402
17	Male	Heroin	2less	12	24.14305	0.09197763	2.590834	0.01773931	565.6675	1695.235	2714.717	0.1729006	0.9046354	4.888223	-70.24541	-82.98033	-86.5584	6.757509	34.19444	4.609929	0.315	0.185	2.181818
17	Male	Heroin	2less	13	26.11872	0.1209185	4.739954	0.02279803	517.689	1582.997	2602.853	0.2572374	0.8459233	4.799278	-78.68073	-89.15052	-92.74824	5.733881	32.5275	4.095563	0.36	0.155	1.736111
17	Male	Heroin	2less	14	25.4599	0.1451126	5.188528	0.0263105	547.6937	1533.534	2654.835	0.293538	0.7485143	4.505506	-67.64046	-77.32265	-84.82772	6.286645	33.45444	2.053713	0.3533333	0.174	1.923077
17	Male	Heroin	2less	2	24.52528	0.1263398	2.813105	0.02274625	470.2499	1530.46	2587.705	0.1641334	0.9784883	5.046911	-104.2452	-112.8111	-115.7964	8.608297	34.56846	4.022988	0.2733333	0.26	1.775148
17	Male	Heroin	2less	3	25.03996	0.109325	3.481915	0.04093904	570.2963	1607.016	2661.449	0.1770668	1.14947	5.03086	-110.5398	-117.466	-121.4849	10.42259	32.59707	2.419355	0.3766667	0.3966667	1.23967
17	Male	Heroin	2less	4	23.94054	0.1666974	4.96076	0.03216825	594.7854	1741.659	2766.397	0.167625	1.103184	4.269353	-106.7351	-113.2785	-114.2891	4.96195	28.21492	3.763441	0.178	0.156	2.762431
17	Male	Heroin	2less	5	23.32055	0.09665687	2.463209	0.02290715	576.5291	1671.765	2697.024	0.1743824	1.864839	1.363689	-117.4493	-124.475	-127.1595	7.817061	31.76514	3.141361	0.1875	0.192	2.150538
17	Male	Heroin	2less	6	23.56618	0.1736433	2.826593	0.05787127	575.5289	1656.483	2702.867	0.1721616	1.02545	3.916024	-90.37592	-100.1982	-102.5546	8.301641	33.62136	3.225806	0.2316667	0.1533333	2.469136
17	Male	Heroin	2less	7	23.14942	0.1936545	5.145809	0.02361177	518.2843	1579.853	2636.557	0.2165368	1.047679	2.367483	-86.57814	-96.61269	-100.8756	5.811335	30.81377	2.892562	0.1914286	0.1214286	2.953587
17	Male	Heroin	2less	8	23.92184	0.1356543	3.750259	0.04665545	498.3818	1551.488	2569.845	0.1819272	1.181915	3.48815	-108.4576	-112.4848	-115.5099	8.246667	29.044	2.675585	0.3675	0.276	1.360544
17	Male	Heroin	2less	9	23.43474	0.1932171	7.420771	0.0241872	506.4501	1504.333	2595.013	0.2222111	1.178555	1.461272	-82.42208	-92.92726	-96.86934	1.239904	26.30596	3.197675	0.2814285	0.1525	2.071006
17	Male	Heroin	2less	15	24.74437	0.1683456	5.130733	0.03985267	653.7361	1748.352	2866.67	0.182352	1.097031	4.596632	-124.8246	-131.3629	-134.8307	3.291395	34.47351	2.094241	0.73	1.09	0.5405406
17	Male	Heroin	2less	24	25.76508	0.1748159	7.095575	0.02576916	499.9598	1462.379	2579.29	0.2547106	1.146006	4.143757	-77.77448	-89.93247	-95.01029	-1.09019	27.75438	3.225806	0.372	0.175	1.644737
17	Male	Heroin	2less	25	26.58051	0.1116096	4.951902	0.02390678	501.1626	1516.103	2570.806	0.2569722	0.9333075	4.887829	-86.49014	-95.90382	-101.1385	5.256197	31.52757	3.125	0.23	0.1325	2.473498
17	Male	Heroin	2less	26	24.30271	0.1179799	5.687096	0.02006255	486.1254	1491.317	2586.63	0.2265151	0.8931784	4.118971	-76.07766	-89.45486	-95.03184	4.393322	35.1102	2.258065	0.378	0.206	1.644737
17	Male	Heroin	2less	16	25.56401	0.08488966	3.356077	0.03578386	563.6203	1559.846	2602.57	0.2474722	1.043581	5.099383	-96.03778	-105.9401	-110.4984	7.987556	35.98359	2.631579	0.385	0.64	1.369863
17	Male	Heroin	2less	17	25.96278	0.1662866	8.529194	0.03272828	490.6987	1431.49	2546.26	0.2175087	0.9785457	3.979393	-115.929	-123.6278	-127.8231	4.036989	35.24924	2.892562	0.25	0.3175	1.702128
17	Male	Heroin	2less	18	25.22078	0.1407055	5.825497	0.02399617	592.006	1671.514	2776.588	0.224191	0.9032921	4.450026	-90.59473	-102.685	-107.2524	4.530119	36.84602	2.777778	0.316	0.228	1.77305
17	Male	Heroin	2less	19	24.98569	0.1691184	6.753389	0.02149458	568.3495	1617.592	2737.208	0.2346506	0.9234546	3.15004	-97.84627	-108.1385	-112.6484	5.26677	33.25269	2.702703	0.315	0.19	1.587302
17	Male	Heroin	2less	20	26.0027	0.125078	3.907776	0.01647744	569.5971	1659.075	2682.381	0.2060141	0.9412745	4.899	-81.32645	-91.99155	-95.24718	7.460485	34.00072	2.953587	0.2366666	0.355	2.597403
17	Male	Heroin	2less	21	25.01225	0.1482926	5.451656	0.06834961	554.4241	1627.148	2697.862	0.2681493	0.8291289	4.478381	-69.28619	-81.40388	-85.86773	6.055858	36.02549	2.272727	0.735	0.31	0.9302326
17	Male	Heroin	2less	22	25.24434	0.1611609	5.466326	0.04452875	537.3904	1557.936	2660.291	0.2378485	1.095106	3.857767	-83.44736	-94.75623	-99.39889	3.052898	32.87342	2.295082	0.2528571	0.1542857	2.341137
17	Male	Heroin	2less	23	25.04347	0.1516403	5.305323	0.03219713	575.2508	1616.414	2776.098	0.22918	0.8453931	3.801302	-84.67249	-96.73089	-101.4307	6.015751	39.01157	3.071672	0.34	0.1716667	1.74216
173	Male	Heroin	2year	1	29.68436	0.1118551	2.252533	0.02034095	500.1667	1578.504	2595.767	0.947424	0.9834011	6.435303	-38.16414	-53.58611	-51.26343	10.9514	23.14636	2.747253	0.288	0.055	2.857143
173	Male	Heroin	2year	10	31.25075	0.06270868	3.845558	0.01800836	441.7247	1437.212	2501.67	1.016972	1.156003	7.006834	-29.93013	-42.24937	-50.98416	8.755816	28.13049	3.942652	0.59	0.09333333	1.465201
173	Male	Heroin	2year	11	31.46719	0.1287297	4.414278	0.0153399	529.2162	1544.661	2610.053	1.144529	0.9859579	6.328893	-35.11896	-45.54764	-50.25896	9.99277	26.12648	4.301075	0.575	0.0775	1.486989
173	Male	Heroin	2year	12	31.0524	0.1199286	3.156052	0.02019981	505.472	1536.945	2515.292	1.04922	1.06356	6.762083	-26.84706	-40.32264	-41.17692	8.73594	23.77003	3.651685	0.515	0.09333333	1.714286
173	Male	Heroin	2year	13	30.86159	0.1000778	3.539089	0.02742654	496.3354	1491.568	2578.035	1.061976	1.106273	6.544631	-31.00575	-44.29588	-47.72088	10.97871	25.8674	4.285714	0.2511111	0.048	3.333333
173	Male	Heroin	2year	14	31.58914	0.08569794	3.14683	0.02915649	483.0038	1432.547	2523.816	1.279256	1.136232	6.832404	-15.6784	-23.67134	-34.49911	7.666677	24.06672	3.491272	1.88	0.13	0.5076143
173	Male	Heroin	2year	2	29.22597	0.1267637	4.125259	0.037574	505.0642	1471.19	2544.812	0.9219743	1.171714	6.009732	-32.9012	-42.65069	-50.6595	6.889908	29.03794	3.954802	0.37	0.04333333	2.339181
173	Male	Heroin	2year	3	30.82073	0.1018077	2.871445	0.03052068	558.4211	1471.382	2622.027	1.100888	1.251777	6.482205	-6.396795	-15.49655	-28.42651	12.38857	30.37643	3.141361	1.84	0	0.5405406
173	Male	Heroin	2year	4	31.04509	0.161345	3.242805	0.05302527	513.5264	1597.772	2657.175	0.9785607	1.126359	5.367275	-32.01084	-42.46044	-46.02077	13.2996	26.50586	4.371585	0.39	0.04666666	2.259887
173	Male	Heroin	2year	5	29.27325	0.1087222	3.223738	0.03740427	510.8802	1492.087	2590.027	0.9451391	1.118006	5.92544	-30.07261	-33.8398	-45.22424	6.275192	24.01511	2.512563	0.87	0.075	1.036269
173	Male	Heroin	2year	6	30.67078	0.1125109	3.606575	0.02690116	480.6972	1492.599	2521.143	1.08577	1.074421	6.576883	-22.97001	-37.48544	-41.22457	11.84495	27.19491	3.404255	0.51	0.04	1.777778
173	Male	Heroin	2year	7	30.73564	0.1710355	5.166296	0.02823506	520.0088	1505.439	2557.212	1.098058	1.021291	5.71956	-28.02515	-35.0685	-43.56463	3.306366	22.97629	3.643725	0.424	0.05	2.074689
173	Male	Heroin	2year	8	29.75857	0.1863705	3.523046	0.02167221	512.986	1540.87	2551.603	1.057786	1.288591	4.634216	-34.54787	-42.51658	-43.99874	7.546774	20.28467	3.984064	0.5375	0.0575	1.626016
173	Male	Heroin	2year	9	31.12618	0.1038025	2.584652	0.02737605	514.0107	1423.545	2641.248	1.091169	0.941328	5.492962	-53.06671	-59.0448	-68.37085	3.843779	26.57447	4	0.2885714	0.07428571	2.61194
173	Male	Heroin	2year	15	29.63695	0.1279682	3.293144	0.02151113	488.9804	1502.536	2612.432	0.8277453	1.105142	6.728392	-24.59319	-41.8416	-45.41123	10.5511	30.23965	2.898551	0.29	0.04	3.030303
173	Male	Heroin	2year	24	30.67067	0.1445047	4.419008	0.03048492	527.3514	1490.04	2587.164	1.203629	1.094705	5.867427	-39.47354	-47.72417	-56.17217	3.881666	25.18162	3.759399	0.422	0.074	1.930502
173	Male	Heroin	2year	25	31.24878	0.124065	4.017078	0.03541045	515.3091	1540.753	2603.823	1.213933	1.133669	5.586679	-36.86457	-45.31078	-51.42701	7.777874	22.60637	4.411765	0.365	0.05833333	2.255639
173	Male	Heroin	2year	26	29.93636	0.1157902	4.962952	0.01868809	522.8804	1493.768	2607.425	1.196485	1.026855	4.544447	-30.03717	-38.13863	-47.56327	2.774924	24.48651	3.73444	0.33	0.042	2.586207
173	Male	Heroin	2year	16	29.86609	0.06849943	2.156773	0.01675639	431.6115	1449.961	2406.374	1.172779	1.206205	5.912494	-29.8108	-41.37362	-45.17928	8.065519	22.6187	3.496504	1.18	0.17	0.729927
173	Male	Heroin	2year	17	30.19253	0.1105565	6.709743	0.0361809	492.0924	1454.331	2513.159	1.174934	1.232393	4.299513	-27.17685	-31.87794	-39.59036	6.086699	20.75817	2.976191	0.4766667	0.07	1.851852
173	Male	Heroin	2year	18	30.29186	0.08514973	5.291815	0.0180778	529.7322	1528.8	2596.285	0.975869	1.054408	5.977413	-37.99812	-49.07244	-53.60666	5.794482	26.89712	3.333333	0.65	0.11	1.282051
173	Male	Heroin	2year	19	30.00662	0.1280897	4.762287	0.0345973	492.4581	1470.843	2509.942	1.094038	1.104897	4.895608	-30.15398	-38.37366	-47.53552	5.451842	25.0644	3.153153	0.6366667	0.06333333	1.388889
173	Male	Heroin	2year	20	30.85681	0.1117534	4.636776	0.02107152	510.7319	1540.642	2559.941	1.073704	1.077004	6.085305	-34.65005	-43.60412	-49.62329	8.208828	23.47996	3.097345	0.315	0.04	2.714932
173	Male	Heroin	2year	21	29.84095	0.09603538	3.616125	0.0158471	499.2393	1515.352	2546.924	1.15119	1.034388	6.760782	-20.15818	-30.08207	-38.77129	8.03711	27.98667	2.590674	0.5633333	0.05	1.612903
173	Male	Heroin	2year	22	30.0849	0.130991	5.01099	0.02707453	507.0091	1522.034	2540.819	1.040828	1.349768	5.021827	-35.88303	-43.20463	-50.4726	5.165563	23.17126	2.657807	0.4133333	0.0875	2.027027
173	Male	Heroin	2year	23	29.22913	0.1573785	4.273392	0.04716925	515.4613	1440.896	2627.009	0.9096922	1.127898	5.540388	-38.03379	-46.75547	-56.51998	6.635373	30.55076	1.960784	0.414	0.0775	2.008032
18	Male	Heroin	2less	1	24.92063	0.1177206	3.193491	0.0231503	528.0168	1585.156	2602.067	0.1983957	0.9711393	5.193821	-97.11626	-105.7041	-110.2085	8.870946	34.50443	2.336449	0.545	0.176	0.9615385
18	Male	Heroin	2less	10	24.78837	0.09319874	3.308012	0.02116638	574.3734	1624.46	2769.263	0.2139763	1.167507	4.285373	-74.31133	-85.60794	-93.12766	9.845201	37.33257	3.474904	1.67	0.39	0.3968254
18	Male	Heroin	2less	11	23.95149	0.1430947	3.841145	0.02026893	559.5724	1615.193	2659.274	0.2259329	0.9924546	4.231277	-73.30243	-84.01413	-90.10163	8.605062	32.73373	3.321033	0.295	0.148	2.255639
18	Male	Heroin	2less	12	24.2299	0.1091448	2.39957	0.0222211	551.4915	1603.437	2669.076	0.2268531	1.012699	4.837158	-67.90952	-79.27921	-85.93101	11.49977	34.75828	3.861004	0.5833333	0.17	1.2
18	Male	Heroin	2less	13	24.20064	0.06671769	2.592831	0.03294238	522.2034	1554.417	2561.982	0.2259764	1.269565	5.089735	-68.78844	-80.43012	-85.90791	8.627851	33.18947	4.132232	1.65	0.2166667	0.4237288
18	Male	Heroin	2less	14	25.06768	0.06483489	2.84527	0.02251195	525.8493	1527.829	2608.725	0.2548072	1.012853	4.787313	-64.2627	-75.08539	-83.28761	11.12475	34.88465	3.030303	0.76	0.2775	0.9456265
18	Male	Heroin	2less	2	24.34667	0.09667856	3.667706	0.036708	557.3858	1566.698	2605.638	0.1674347	1.073617	5.07864	-109.0542	-115.6512	-119.5582	7.352977	32.26466	3.271028	1.02	0.505	0.4807692
18	Male	Heroin	2less	3	24.62481	0.09282141	3.19475	0.02432784	580.9209	1594.134	2646.188	0.2017936	0.9899508	6.039485	-83.9593	-94.09875	-100.1413	8.515288	34.08076	2.803739	1.26	0.365	0.4807692
18	Male	Heroin	2less	4	24.05277	0.1375027	4.483759	0.02552098	588.0651	1660.551	2820.355	0.1784889	0.8526038	4.627069	-102.1193	-109.6227	-115.764	8.650774	36.60643	2.538071	0.2525	0.162	2.094241
18	Male	Heroin	2less	5	22.53454	0.158989	3.96282	0.06734396	585.6818	1615.258	2708.275	0.2004009	1.032666	3.072593	-72.57208	-83.50886	-89.72284	8.688868	33.87858	2.873563	0.545	0.12	1.197605
18	Male	Heroin	2less	6	24.29206	0.1288024	2.342754	0.03780907	556.3892	1627.994	2707.071	0.2065817	1.088048	4.944959	-78.20626	-88.60347	-94.19279	9.352921	34.30846	3.111111	0.71	0.2433333	0.9090909
18	Male	Heroin	2less	7	24.35	0.09419391	3.846855	0.02213632	607.6875	1683.157	2704.23	0.217563	0.9548342	5.084664	-79.4052	-89.95235	-95.50648	8.846609	34.26944	2.803739	0.665	0.2333333	0.9615385
18	Male	Heroin	2less	8	23.83926	0.1214336	3.390902	0.03348816	574.7375	1625.73	2675.178	0.1994603	1.338899	4.517808	-78.81213	-89.49816	-95.21998	6.122751	31.32954	3.636364	0.68	0.2366666	0.9345795
18	Male	Heroin	2less	9	24.49748	0.07681566	2.764032	0.02334802	487.2026	1458.02	2539.611	0.1936189	1.318725	5.027584	-85.56821	-96.17329	-101.9974	5.748254	32.71821	3.030303	0.335	0.205	1.769912
18	Male	Heroin	2less	15	25.03682	0.09322516	3.226274	0.01493354	540.7698	1547.079	2593.5	0.204095	1.16855	5.554704	-106.8103	-113.6067	-118.9532	9.300382	36.19032	2.298851	0.85	0.395	0.5988024
18	Male	Heroin	2less	24	24.52919	0.1187007	4.031965	0.02333628	537.572	1507.289	2562.228	0.2536911	0.9458378	4.750216	-77.19313	-88.08295	-94.978	9.23022	34.51746	3.271028	0.33	0.2266667	1.913876
18	Male	Heroin	2less	25	23.78782	0.1460514	4.011463	0.02592874	543.2246	1519.317	2581.641	0.2646312	1.333724	3.216027	-61.24	-72.39749	-80.30496	5.77958	31.13802	3.896104	0.326	0.17	2.212389
18	Male	Heroin	2less	26	23.62503	0.1211198	4.698668	0.04255985	518.324	1510.145	2517.421	0.249008	1.312302	3.983545	-71.18924	-82.9467	-89.99921	5.197557	32.01448	3.271028	0.4466667	0.1525	1.442308
18	Male	Heroin	2less	16	24.6316	0.1517797	2.106123	0.02659911	556.9914	1539.084	2575.823	0.2472248	0.7902665	4.487341	-83.26592	-92.63904	-99.19072	8.587387	32.27183	2.739726	0.28	0.1666667	2.12766
18	Male	Heroin	2less	17	23.61707	0.20167	5.957985	0.02807627	531.3583	1508.253	2620.361	0.2367109	0.9485063	3.919653	-76.43816	-85.64922	-92.66568	2.698735	27.33007	3.333333	0.27	0.106	2.325582
18	Male	Heroin	2less	18	24.76316	0.07733105	3.736481	0.05077272	568.707	1669.072	2759.046	0.2621202	1.317506	1.878787	-80.93107	-92.97377	-99.67426	8.474636	36.47441	3.5533	0.59	0.2266667	1.04712
18	Male	Heroin	2less	19	24.62798	0.1349378	3.798658	0.02283713	537.0363	1528.537	2554.516	0.2432955	1.058387	4.197988	-72.89263	-83.25419	-89.55242	7.05395	31.57465	3.045686	0.3125	0.28	2.094241
18	Male	Heroin	2less	20	24.80181	0.1205009	3.497889	0.02742106	545.3449	1569.482	2623.146	0.228949	1.319314	4.882556	-78.99744	-88.63513	-94.38755	6.431594	31.46772	3.365385	0.4233333	0.63	1.5
18	Male	Heroin	2less	21	24.04664	0.06555749	2.734718	0.02404604	525.8511	1525.686	2593.618	0.2470803	1.115613	5.093698	-71.01943	-82.84531	-90.29938	7.784123	37.03374	3.225806	1.21	0.275	0.5586593
18	Male	Heroin	2less	22	24.35876	0.08603344	2.891497	0.02785359	574.0549	1575.953	2590.729	0.2504251	1.347479	4.272249	-71.67772	-82.13683	-89.03035	12.95606	35.47513	3.365385	0.68	0.6	0.990099
18	Male	Heroin	2less	23	23.71908	0.1163246	4.089397	0.03401801	612.6553	1691.309	2834.36	0.2159586	1.159843	3.602686	-77.06202	-90.12737	-96.16335	11.56537	41.27789	4.060914	0.4133333	0.2033333	1.570681
19	Male	Heroin	2less	1	20.85807	0.1413169	4.044668	0.02718696	456.9981	1540.623	2563.425	0.1995787	1.070445	3.355033	-95.7357	-105.1418	-108.1883	6.866121	32.32714	2.295082	0.4025	0.4233333	1.337793
19	Male	Heroin	2less	10	21.16984	0.1510198	4.448225	0.02241696	492.8237	1550.281	2685.09	0.2794109	0.8959097	2.558983	-71.17169	-83.77328	-89.91718	6.483346	36.47674	2.916667	0.308	0.16875	2.114165
19	Male	Heroin	2less	11	21.32923	0.14042	4.970102	0.04243793	494.749	1520.419	2635.15	0.2659463	0.9039331	2.973539	-79.21174	-91.28043	-96.24211	4.689922	34.16293	1.783061	0.46	0.233	1.351351
19	Male	Heroin	2less	12	20.63374	0.1325364	3.890457	0.02732251	559.6913	1632.066	2707.652	0.2592409	1.034701	2.049018	-61.03606	-73.85889	-78.22398	6.575546	34.16286	1.895735	0.2775	0.09999999	2.547771
19	Male	Heroin	2less	13	20.73906	0.1292593	2.949961	0.02263924	511.4424	1566.98	2630.814	0.2474071	0.928098	2.667941	-98.66096	-107.6612	-111.0901	7.253831	32.86339	2.2293	0.318	0.2107692	1.605136
19	Male	Heroin	2less	14	22.21796	0.145836	4.737402	0.02018889	524.381	1527.612	2731.11	0.2663912	0.8597257	3.398776	-73.10788	-83.92702	-92.1064	6.773987	37.80242	2.08589	0.3785714	0.1792857	1.730531
19	Male	Heroin	2less	2	20.35185	0.1502798	5.290092	0.03323766	511.9062	1566.886	2601.299	0.2426884	0.960596	3.119976	-77.30508	-88.7263	-91.606	4.809995	33.05621	3.344482	0.46	0.198	1.360544
19	Male	Heroin	2less	3	20.88942	0.1577794	5.92037	0.03918886	543.6695	1579.218	2673.661	0.2811826	1.373837	1.583719	-53.21701	-64.65701	-71.28134	8.3137	32.97506	2.264151	0.32	0.16	2.33463
19	Male	Heroin	2less	4	21.04179	0.1412445	5.496628	0.03715339	500.843	1648.462	2664.934	0.255901	0.9826328	2.529741	-85.21581	-96.76426	-98.9578	6.993782	32.06137	2.836879	0.316	0.2525	1.824818
19	Male	Heroin	2less	5	20.1494	0.08680469	3.389454	0.01651564	538.4432	1504.042	2644.075	0.2755988	0.9714066	2.651058	-72.19691	-81.47688	-90.52178	6.857155	35.09641	2.006689	0.64	0.3166667	1.023891
19	Male	Heroin	2less	6	21.81134	0.1230012	2.912546	0.02536043	536.1761	1614.292	2689.297	0.250614	1.052231	2.983577	-83.61251	-95.33363	-98.97831	7.431849	35.25723	2.494331	0.52	0.5366667	1.149425
19	Male	Heroin	2less	7	20.524	0.1514634	4.721989	0.02225097	516.5405	1586.284	2675.398	0.2621202	1.045866	2.044303	-80.4805	-92.12488	-97.44358	5.215853	33.17167	2.012073	0.375	0.1933333	1.629328
19	Male	Heroin	2less	8	20.46215	0.1470781	4.545813	0.03049794	498.851	1532.978	2645.397	0.2274511	1.029104	2.469713	-95.41963	-104.9385	-108.7414	7.312093	34.40902	2.642276	0.3225	0.206	1.652893
19	Male	Heroin	2less	9	21.77359	0.126739	2.362249	0.01857753	491.4986	1567.67	2637.128	0.2620664	0.7222596	3.394362	-101.4048	-113.1323	-116.2375	1.871488	33.69598	2.142857	0.34375	0.2922222	1.441442
19	Male	Heroin	2less	15	20.98953	0.1236105	3.619524	0.02682087	455.8524	1492.089	2460.894	0.3093068	1.150854	2.101564	-19.54481	-34.32948	-40.161	6.851039	27.39789	3.555556	0.5075	0.02333333	1.826484
19	Male	Heroin	2less	24	22.16989	0.12124	4.073296	0.0207872	516.7136	1502.012	2634.658	0.2563981	1.171334	3.167577	-74.39058	-85.32675	-92.43388	5.13877	33.00391	2.808989	0.3114285	0.1866667	2
19	Male	Heroin	2less	25	21.68458	0.1630966	5.498262	0.02783202	528.4881	1573.824	2656.974	0.3112742	0.994982	2.432992	-58.73144	-70.92854	-76.89387	3.370562	28.04868	2.427185	0.286	0.11375	2.457003
19	Male	Heroin	2less	26	19.92179	0.1657352	5.366087	0.02633783	520.6979	1514.759	2700.956	0.2669091	0.7617924	2.629814	-67.74214	-80.80874	-88.72004	3.370829	36.01598	2.401747	0.43	0.2133333	1.548673
19	Male	Heroin	2less	16	20.79381	0.17109	5.080957	0.02885369	520.1827	1611.248	2535.392	0.3738727	1.094598	1.0327	-47.26301	-64.01479	-66.86834	10.17877	28.25744	3.271028	0.4	0.1366667	1.923077
19	Male	Heroin	2less	17	21.8019	0.1848671	5.346157	0.04649698	465.6643	1468.615	2510.503	0.3576702	1.293194	1.191189	-24.1632	-39.86626	-47.41287	3.124405	28.45744	2.536232	0.395	0.03333333	2.230483
19	Male	Heroin	2less	18	21.67057	0.1494007	5.946604	0.03024148	509.3277	1499.538	2631.495	0.41378	1.033815	2.059442	-41.64005	-53.74956	-63.04857	5.162773	32.09919	2.389079	0.5775	0.125	1.393728
19	Male	Heroin	2less	19	22.33707	0.1563264	6.371109	0.03149369	571.8372	1609.452	2623.877	0.3712669	1.014612	2.751738	-46.14913	-57.71119	-61.58536	6.899555	27.76209	3.088803	0.392	0.105	2.008032
19	Male	Heroin	2less	20	21.60214	0.1437161	3.728811	0.04372791	596.9792	1589.195	2719.8	0.2869539	1.011267	1.845317	-64.69105	-72.79807	-79.68739	7.391311	30.63059	3.047091	0.1830769	0.08	3.651685
19	Male	Heroin	2less	21	21.649	0.147943	5.452049	0.02070234	517.9474	1536.691	2563.801	0.4106553	0.9120892	2.875428	-33.16664	-48.64048	-54.12651	4.470258	29.6425	2.144772	0.3775	0.04888889	2.179837
19	Male	Heroin	2less	22	21.37189	0.1586372	6.299158	0.03714814	471.1143	1489.967	2582.98	0.3118808	0.8467714	2.094289	-67.27396	-78.27124	-85.69634	3.767296	32.36901	1.966292	0.2925	0.1666667	2.285714
19	Male	Heroin	2less	23	20.47813	0.169303	5.926134	0.03244073	566.3167	1602.606	2742.23	0.2701012	0.9444498	2.134509	-61.28605	-75.51543	-81.62567	5.244918	35.91281	3.497943	0.3755556	0.1475	1.886792
2	Male	Heroin	2less	1	25.82882	0.1137146	2.499954	0.01764468	503.9126	1509.985	2470.876	0.2572706	0.8105912	5.105548	-98.21906	-108.5912	-111.3955	5.686829	32.2524	3.141361	0.3166667	0.2733333	1.621622
2	Male	Heroin	2less	10	26.85791	0.09085863	3.383402	0.03047913	438.5346	1425.585	2457.863	0.3384961	0.8916565	5.749453	-79.83817	-89.6049	-96.17332	4.550456	33.78928	2	0.7	0.4266667	0.8720931
2	Male	Heroin	2less	11	26.85722	0.08269008	3.809464	0.01677488	416.1541	1351.936	2280.844	0.3442339	0.8110676	5.966496	-87.93108	-99.36559	-103.6307	1.577964	30.20005	2.848101	0.342	0.256	1.607717
2	Male	Heroin	2less	12	25.89841	0.08148106	3.105717	0.04884421	409.365	1351.057	2271.239	0.3331286	0.8525371	5.630664	-76.31139	-88.54559	-92.40694	1.383555	27.7496	2.848101	0.97	0.3733333	0.6430869
2	Male	Heroin	2less	13	26.58404	0.1098778	3.572456	0.01523078	454.606	1416.596	2333.699	0.3250484	1.015265	5.278692	-72.08318	-84.814	-89.10687	2.451239	30.17722	3.41297	0.368	0.184	1.736111
2	Male	Heroin	2less	14	27.10448	0.1177756	3.471104	0.02736306	472.938	1365.253	2505.136	0.3487476	0.8215539	5.015913	-86.3175	-93.99399	-102.0929	4.294493	32.35795	2.529183	0.36375	0.2842857	1.571709
2	Male	Heroin	2less	2	27.52683	0.1547671	6.479023	0.03727858	507.9896	1502.943	2516.058	0.2676702	1.309932	4.354433	-89.58716	-99.41561	-103.6679	7.920012	31.78321	3.396227	0.3575	0.265	1.544402
2	Male	Heroin	2less	3	25.69615	0.1273261	2.995722	0.02455266	464.069	1391.136	2452.756	0.2040187	0.9805085	4.003209	-123.9902	-128.6041	-133.7241	2.397163	32.93142	1.538462	0.306	0.555	1.302083
2	Male	Heroin	2less	4	27.27141	0.07797576	3.087404	0.01891055	454.9534	1508.858	2436.22	0.2724164	0.9102163	5.868033	-108.902	-116.4472	-119.0937	4.070701	29.7264	2.403846	0.3166667	0.2525	1.477833
2	Male	Heroin	2less	5	25.66814	0.08574208	3.441416	0.03807837	474.7276	1434.465	2375.555	0.2544354	1.072567	4.179772	-107.9292	-115.655	-119.9166	3.889415	30.23917	2.016129	0.58	1.21	0.8264464
2	Male	Heroin	2less	6	27.09051	0.1005067	3.800577	0.02948983	486.5951	1429.051	2383.755	0.2353648	0.8531007	6.256075	-119.8793	-127.3607	-129.5576	2.713726	30.06246	2.402402	0.4466667	0.4675	0.9146342
2	Male	Heroin	2less	7	25.65842	0.1058509	4.099873	0.04606605	455.3863	1420.929	2351.3	0.2819642	1.046935	4.959752	-93.26618	-101.7041	-106.1364	3.653037	30.52923	2.898551	0.4966667	0.57	1.111111
2	Male	Heroin	2less	8	25.58692	0.09287514	4.231901	0.0616155	412.8621	1383.614	2305.717	0.2587932	1.068112	4.046261	-111.4297	-118.5154	-121.7082	5.423101	29.79125	2.446483	0.29	0.4125	1.557632
2	Male	Heroin	2less	9	27.07513	0.1148093	3.936623	0.03177109	442.904	1350.451	2378.819	0.3121728	0.909833	4.876925	-100.166	-107.9308	-113.6261	1.128003	29.44791	2.285714	0.2833333	0.322	1.744186
2	Male	Heroin	2less	15	25.47356	0.1998509	4.934343	0.03068454	485.0775	1432.969	2417.558	0.2676112	1.004336	3.23804	-88.02406	-98.7121	-101.4235	1.71036	28.33949	2.150538	0.34	0.36	1.657459
2	Male	Heroin	2less	24	27.18719	0.1081662	4.022152	0.03028921	427.8347	1347.146	2286.543	0.3186289	1.12317	4.782671	-91.25938	-97.45986	-102.893	3.313433	27.98652	3.543307	0.1914286	0.196	2.822581
2	Male	Heroin	2less	25	27.9857	0.09333318	3.195145	0.02242652	429.2152	1358.424	2302.506	0.3358551	0.975947	4.794157	-101.6782	-109.1979	-113.622	3.552914	29.22843	2.216067	0.2471428	0.2371428	1.971831
2	Male	Heroin	2less	26	26.35444	0.1431215	5.499344	0.02559209	425.9263	1371.466	2256.226	0.3379828	0.9405372	4.691639	-91.23534	-101.7981	-105.366	3.202471	27.66134	2.836879	0.3725	0.236	1.449275
2	Male	Heroin	2less	16	25.07905	0.150422	2.906702	0.02355827	464.3866	1411.372	2251.727	0.3353745	0.8246365	3.103054	-89.56453	-99.74548	-102.0765	5.580836	26.35933	3.184714	0.16	0.122	3.311258
2	Male	Heroin	2less	17	26.00405	0.1737388	6.265287	0.02678536	471.0411	1422.865	2381.612	0.3391816	0.9008662	3.988179	-92.17018	-100.5537	-104.8911	3.214238	27.75253	3.5533	0.35	0.2666667	1.570681
2	Male	Heroin	2less	18	25.94328	0.1564464	4.917202	0.02149017	514.6706	1490.144	2459.407	0.384873	1.072789	4.165762	-71.66946	-80.84389	-85.11681	4.510059	29.02352	3.111111	0.284	0.1575	2.293578
2	Male	Heroin	2less	19	24.96297	0.2144313	8.45787	0.0349609	473.7396	1417.413	2322.3	0.3965603	0.988636	3.266455	-73.00063	-83.07804	-88.4063	3.38001	27.40499	2.727273	0.1885714	0.08125	3.301887
2	Male	Heroin	2less	20	27.16492	0.1654368	4.272835	0.0297211	452.7404	1413.02	2359.47	0.3036354	1.176289	4.029735	-85.34257	-96.16061	-99.31833	5.235518	28.11534	3.111111	0.1757143	0.09999999	3.181818
2	Male	Heroin	2less	21	26.17861	0.08942336	4.136959	0.02119354	464.4673	1441.29	2416.998	0.313584	0.774975	5.855819	-91.21384	-101.4229	-105.2875	3.509424	31.61997	1.968504	0.69	0.3533333	0.8032128
2	Male	Heroin	2less	22	26.02663	0.1230771	4.241135	0.02343015	438.9836	1392.917	2273.797	0.3104573	1.023044	4.381032	-95.02359	-104.2122	-107.8313	3.157471	28.21457	2.64151	0.4566667	0.29	1.153846
2	Male	Heroin	2less	23	25.22073	0.1460482	3.900562	0.04743818	484.8007	1436.037	2475.092	0.3144322	0.9770824	3.530418	-75.98648	-84.23284	-90.34088	4.990719	31.98592	3.719008	0.3	0.19	2.109705
20	Male	Heroin	2less	1	22.23084	0.1388263	3.60743	0.03507832	447.504	1450.566	2465.788	0.2602004	1.103456	3.080562	-59.13359	-73.08591	-77.7361	9.335631	31.2725	2.955665	0.3425	0.1633333	2.030457
20	Male	Heroin	2less	10	22.75585	0.07683034	3.465305	0.04126603	463.9323	1438.949	2532.724	0.2874716	0.8860399	4.669776	-75.25899	-85.73373	-92.36268	10.57232	34.69812	3.018868	1.66	0.91	0.3861004
20	Male	Heroin	2less	11	22.4328	0.08182204	3.58395	0.02136161	475.0084	1506.66	2575.879	0.2706565	1.025853	4.421592	-64.01804	-77.14114	-82.48518	11.46566	35.4266	3.636364	1.52	0.6	0.4672897
20	Male	Heroin	2less	12	21.73171	0.06902871	2.435011	0.02352055	461.1564	1539.967	2614.369	0.2757333	0.9996489	3.712779	-53.14068	-66.43015	-71.88504	11.1376	34.83856	4	0.825	0.47	0.9216591
20	Male	Heroin	2less	13	21.18199	0.1325608	4.153517	0.05373558	499.9559	1550.882	2578.169	0.2646868	1.17263	2.229373	-29.92138	-45.7313	-50.10565	6.326838	27.04606	4.633205	0.5625	0.05	1.581028
20	Male	Heroin	2less	14	22.1258	0.106987	3.453836	0.02484023	506.2329	1503.174	2546.239	0.3199619	0.9021795	3.33955	-45.47839	-56.18937	-63.35425	6.539347	31.84939	2.830189	0.8325	0.1825	0.9569378
20	Male	Heroin	2less	2	22.04536	0.1455263	4.753082	0.06749336	484.4969	1503.815	2498.612	0.2629015	1.258667	1.863723	-7.983288	-25.93048	-30.89328	8.142413	31.7915	3.365385	0.9899999	0	0.990099
20	Male	Heroin	2less	3	22.52258	0.1434264	5.151522	0.04825919	520.0294	1549.072	2557.678	0.2752417	1.091645	3.350604	-39.43763	-51.56985	-58.18162	10.50304	32.32909	2.264151	0.422	0.0975	1.930502
20	Male	Heroin	2less	4	22.1046	0.110697	3.598421	0.02126776	461.5223	1615.203	2505.344	0.2404476	1.049362	3.862386	-71.13998	-84.7844	-86.51144	14.95392	34.35392	4.294478	0.206	0.14	3.184714
20	Male	Heroin	2less	5	20.81941	0.1062497	2.095041	0.04153522	472.405	1465.192	2451.915	0.2493566	1.071	2.671851	-62.27919	-73.35602	-79.45013	7.800332	30.88975	3.680982	0.545	0.195	1.273885
20	Male	Heroin	2less	6	21.57648	0.1246087	3.198273	0.02042075	469.4736	1547.373	2566.44	0.2409407	0.9136245	3.347247	-48.2796	-62.56062	-66.98415	8.094485	31.80452	3.365385	0.31	0.085	2.475248
20	Male	Heroin	2less	7	21.54516	0.09256187	3.417747	0.02332556	479.4222	1463.048	2448.384	0.2577798	1.062377	2.744955	-39.79846	-54.17207	-59.2225	6.625964	29.72493	3.636364	0.435	0.09333333	1.869159
20	Male	Heroin	2less	8	21.1621	0.1119868	3.697626	0.0330206	454.6217	1496.39	2469.845	0.2286693	1.428185	2.787521	-65.56448	-77.61706	-80.99648	9.56362	31.39382	4.433497	0.69	0.1733333	1.015229
20	Male	Heroin	2less	9	23.65926	0.1129793	4.781796	0.0307288	439.3721	1449.128	2541.396	0.3242894	1.102032	3.349163	-77.14117	-88.7413	-93.67795	3.630006	30.91804	2.536232	0.2766666	0.1533333	2.222222
20	Male	Heroin	2less	15	21.20043	0.1246902	2.808945	0.0191603	531.0347	1645.127	2639.821	0.2272326	0.6238648	3.708004	-85.47039	-96.9468	-100.2225	10.90943	31.70719	1.973684	0.41	0.27	1.369863
20	Male	Heroin	2less	24	22.33271	0.1260559	4.311285	0.04023128	429.7746	1431.467	2418.902	0.2931591	1.31533	1.997716	-50.06437	-63.43685	-69.35419	8.409469	29.32825	3.940887	0.296	0.08199999	2.538071
20	Male	Heroin	2less	25	22.77902	0.09688355	3.026237	0.02280171	426.5902	1441.691	2376.553	0.2734903	1.052501	3.084875	-65.03318	-77.51965	-82.47215	6.668074	28.75229	3.797468	0.308	0.165	2.164502
20	Male	Heroin	2less	26	21.84156	0.1154328	4.567194	0.02515583	441.0315	1438.481	2476.81	0.2457879	1.061222	3.742686	-68.69022	-81.7575	-87.77366	7.443788	32.80254	3.271028	0.685	0.315	0.9615385
20	Male	Heroin	2less	16	21.39512	0.08596109	2.319296	0.01441231	417.6321	1398.313	2296.004	0.2786207	0.7494899	4.132816	-91.3341	-99.77653	-102.634	8.181767	25.55304	2.054795	0.77	0.61	0.7142857
20	Male	Heroin	2less	17	21.4841	0.1251646	5.494654	0.02960656	476.1021	1461.98	2477.424	0.2497586	1.099521	2.926158	-87.20626	-97.15594	-101.7395	3.493602	29.3767	2.688172	0.52	0.36	1.111111
20	Male	Heroin	2less	18	21.22861	0.1093535	3.667683	0.02453193	487.0634	1577.532	2540.329	0.278833	1.255047	2.436482	-76.49629	-89.13959	-91.94717	5.769907	31.62128	3.448276	0.41	0.2266667	1.522843
20	Male	Heroin	2less	19	21.71523	0.1279555	3.873289	0.05092707	469.1544	1488.938	2487.55	0.2971861	1.194315	2.679541	-56.02833	-69.29774	-73.50856	8.659801	31.52767	3.225806	0.655	0.21	1.117319
20	Male	Heroin	2less	20	22.52987	0.09409192	3.946671	0.03508887	501.3031	1576.758	2585.497	0.2549516	1.13294	2.830479	-67.99851	-80.07166	-84.20727	9.569183	34.12356	3.271028	1.47	0.59	0.4784689
20	Male	Heroin	2less	21	21.0899	0.1063883	4.055077	0.02170545	473.547	1563.189	2528.759	0.2674027	0.9946532	3.081042	-64.56527	-78.70798	-82.47821	5.678508	32.51254	3.448276	1.35	0.55	0.5102041
20	Male	Heroin	2less	22	21.43012	0.1265982	3.71644	0.04243969	469.7893	1449.004	2443.02	0.251307	1.288064	2.120334	-77.45953	-87.20579	-93.05685	10.06612	31.11964	2.892562	0.49	0.2633333	1.282051
20	Male	Heroin	2less	23	21.78378	0.09503325	3.987141	0.03275461	537.6453	1559.662	2621.772	0.2489431	1.148726	3.059428	-72.69267	-84.39538	-89.43591	7.083657	35.77184	2.955665	0.66	0.2033333	1.010101
24	Male	Heroin	2less	1	24.25119	0.2042348	8.90543	0.07866275	560.4763	1661.185	2665.208	0.1644613	1.0564	3.882838	-138.9898	-144.9775	-146.5728	8.11601	34.04447	1.322751	0.224	0.4083333	1.344086
24	Male	Heroin	2less	10	24.85805	0.2406537	12.82736	0.07807583	567.4216	1652.125	2684.391	0.2628379	0.889782	3.459505	-85.29358	-94.0917	-98.65723	4.751042	33.98539	2.184466	0.305	0.2071428	1.970443
24	Male	Heroin	2less	11	25.27596	0.255331	14.06472	0.03347043	593.4276	1641.039	2640.216	0.2484193	0.8851845	3.387959	-96.28598	-104.7435	-108.4683	2.941923	30.00654	2.105263	0.2281818	0.197	2.345416
24	Male	Heroin	2less	12	25.66424	0.1977834	8.309422	0.05332229	535.212	1538.359	2540.287	0.2605365	1.004043	3.57781	-83.23212	-91.08915	-95.56168	2.041651	27.60868	1.70068	0.3866667	0.2333333	1.546392
24	Male	Heroin	2less	13	26.093	0.2159627	6.199593	0.05384035	563.803	1586.229	2592.587	0.2299753	0.9934242	4.20597	-97.10033	-105.7994	-108.6456	6.565047	31.60701	2.392345	0.448	0.2916667	1.213592
24	Male	Heroin	2less	14	26.00257	0.2284752	11.28366	0.0474999	555.8994	1528.106	2545.91	0.3373277	0.8892378	4.088463	-61.16648	-71.38538	-78.00762	3.625996	28.89248	2.34657	0.2742857	0.09714285	2.554744
24	Male	Heroin	2less	2	23.53036	0.2449693	11.47319	0.07363305	545.8552	1606.413	2653.929	0.1791738	0.9694414	0.7419279	-92.94859	-102.6313	-106.531	3.60105	30.95762	1.886793	0.2085714	0.165	2.692308
24	Male	Heroin	2less	3	23.75299	0.2571057	11.90679	0.07106663	662.1929	1740.541	2758.872	0.185538	1.156967	2.436357	-114.0625	-121.7178	-124.8352	8.625121	34.21951	1.501502	0.365	0.334	1.226994
24	Male	Heroin	2less	4	21.67238	0.3002149	14.34645	0.0571036	665.9861	1793.755	2813.525	0.2194827	0.9757997	2.169593	-71.64951	-81.48295	-84.76166	1.165256	28.03376	1.401869	0.4733333	0.2	1.442308
24	Male	Heroin	2less	5	23.00191	0.2346234	11.98935	0.06757679	646.056	1703.666	2776.829	0.1954691	1.041477	1.989946	-106.5102	-114.1263	-117.6928	3.158221	28.29276	1.968504	0.2975	0.2975	1.639344
24	Male	Heroin	2less	6	24.26842	0.2259131	11.50986	0.05115461	661.5178	1775.977	2781.306	0.1973513	0.9572654	4.105711	-105.5724	-113.1041	-116.0175	6.030455	35.91162	2.430556	0.3575	0.4233333	1.413428
24	Male	Heroin	2less	7	22.43598	0.2613645	13.04166	0.1061003	582.6815	1603.64	2637.027	0.2190663	1.183676	1.428912	-95.84045	-103.6926	-107.8751	3.278592	30.99572	1.863354	0.29	0.248	1.892745
24	Male	Heroin	2less	8	24.3902	0.2049055	8.768486	0.06601383	602.7454	1750.71	2691.837	0.2245971	1.261312	1.022227	-93.80875	-103.9338	-106.1769	5.799018	28.6973	3.191489	0.31	0.2775	1.805054
24	Male	Heroin	2less	9	24.23994	0.2452644	12.06561	0.04637911	518.5906	1451.235	2577.658	0.2178113	1.170526	2.834367	-97.62125	-108.1265	-114.1023	2.855186	34.79483	1.876676	0.235	0.1833333	2.173913
24	Male	Heroin	2less	15	26.80302	0.1506374	2.218536	0.02868632	525.7255	1589.213	2611.777	0.2110751	0.9418708	3.850047	-100.5175	-109.7449	-113.1091	1.774385	31.0347	1.509434	0.215	0.1966667	2.316602
24	Male	Heroin	2less	24	29.28561	0.09169757	3.228703	0.02259141	663.6132	1746.39	2877.752	0.2216041	1.021577	6.563148	-97.97066	-109.5626	-114.5801	5.510226	38.64509	3.278689	0.54	0.3275	1
24	Male	Heroin	2less	25	25.21398	0.2344477	12.15815	0.07219717	607.1796	1643.663	2699.623	0.2334666	1.267159	3.402809	-88.29682	-97.36136	-101.5696	2.818967	30.35891	2.531646	0.368	0.234	1.607717
24	Male	Heroin	2less	26	25.82185	0.2158143	7.805979	0.05590595	599.6341	1653.957	2711.598	0.2086977	0.9959958	3.758081	-97.4615	-105.5063	-110.2632	4.461344	33.47533	2.083333	0.3825	0.242	1.413428
24	Male	Heroin	2less	16	27.40437	0.1168467	7.201336	0.02285525	542.6419	1583.536	2483.855	0.3427009	1.394301	2.392702	-28.95643	-42.08961	-46.58523	3.890226	22.82877	3.333333	0.365	0.05	2.298851
24	Male	Heroin	2less	17	26.42123	0.109508	6.000916	0.05816299	480.5576	1461.189	2468.272	0.3077228	1.458092	1.710527	-14.11284	-28.9718	-36.31532	4.723216	25.89357	1.298701	0.412	0.03	2.222222
24	Male	Heroin	2less	18	26.48982	0.2205289	9.949783	0.05696284	601.7193	1646.525	2680.886	0.2696231	0.9969142	3.439885	-97.6404	-107.3373	-112.1407	-0.4496738	29.70544	2.173913	0.278	0.3	1.851852
24	Male	Heroin	2less	19	26.29954	0.2162704	11.89493	0.04039455	579.2073	1598.522	2689.551	0.2550431	1.054281	3.491051	-114.9143	-121.36	-125.8854	2.82366	33.4388	2.264151	0.226	0.2266667	1.923077
24	Male	Heroin	2less	20	28.35622	0.1322813	4.624409	0.04181782	639.0641	1755.499	2781.595	0.2082848	0.9809968	5.464612	-118.2449	-125.9224	-128.6361	7.942573	35.43389	1.340483	0.5233333	0.68	0.8174387
24	Male	Heroin	2less	21	24.15843	0.2473046	12.99832	0.06442403	575.319	1587.364	2674.844	0.2665881	1.005106	2.929484	-110.5358	-119.3079	-123.5633	4.34085	35.14433	1.930502	0.2925	0.248	1.574803
24	Male	Heroin	2less	22	27.6351	0.1185292	2.499918	0.03037264	627.0778	1685.036	2764.584	0.2446475	1.011487	5.960152	-78.67052	-90.86823	-98.01025	3.588542	36.77468	2.822581	0.3	0.2025	2.066116
24	Male	Heroin	2less	23	27.46737	0.1351069	3.278877	0.02073023	611.1922	1673.267	2823.71	0.2363748	0.8009802	6.346769	-73.24183	-87.24656	-93.78638	-0.3820975	35.90319	3.797468	0.5133333	0.345	1.293103
25	Male	Heroin	2less	1	25.52387	0.09157673	2.733435	0.01850198	486.5053	1741.159	2615.128	0.2340235	0.9262533	5.371045	-128.4381	-134.375	-133.7604	8.009396	27.78954	2.109705	0.29	0.4566667	1.304348
25	Male	Heroin	2less	10	24.03118	0.06320309	2.545803	0.01532011	533.6065	1704.2	2684.388	0.189124	0.8589881	4.850758	-107.7147	-116.4105	-116.8095	12.30091	30.2326	2.680965	0.356	0.59	1.362398
25	Male	Heroin	2less	11	23.2794	0.08018134	3.228205	0.02110693	487.8754	1616.55	2566.921	0.2096788	1.053614	4.052009	-89.48902	-99.5375	-99.2337	11.24605	26.20248	4.059041	0.306	0.204	1.886793
25	Male	Heroin	2less	12	23.69638	0.06920011	2.736353	0.01832455	507.9794	1650.123	2583.48	0.191248	0.9483544	4.901752	-92.83775	-102.1998	-102.4812	5.717535	26.9361	4.428044	0.5133333	0.2625	1.12782
25	Male	Heroin	2less	13	23.82741	0.1273056	3.404274	0.02250673	522.9081	1643.609	2591.962	0.196866	0.9958254	4.118538	-140.6571	-144.3536	-144.5621	2.121679	20.89294	2.5	0.275	0.676	1.167315
25	Male	Heroin	2less	14	24.49706	0.09971959	2.476652	0.02121391	536.4532	1598.029	2575.094	0.2342999	0.9255226	4.599567	-74.89361	-85.07133	-87.66331	8.056427	28.32998	3.49345	0.3725	0.1533333	1.766005
25	Male	Heroin	2less	2	24.53424	0.1255407	4.468388	0.02639501	516.7151	1616.892	2581.253	0.2250825	1.186327	4.408089	-136.6618	-142.3709	-143.3669	4.442667	27.42669	2.12766	0.2275	0.44	1.444043
25	Male	Heroin	2less	3	23.64777	0.1218877	4.429665	0.01791047	568.959	1618.211	2631.139	0.2612183	0.8516052	3.680154	-74.18011	-83.52867	-87.19881	9.292879	28.43765	2.484472	0.3416667	0.1583333	1.910828
25	Male	Heroin	2less	4	24.35184	0.1139682	3.489307	0.01790359	583.4675	1795.593	2800.857	0.2166007	1.071877	4.988811	-90.88203	-100.4766	-101.172	7.635879	30.2386	3.947368	0.2866667	0.135	2.040817
25	Male	Heroin	2less	5	23.39324	0.1031798	2.545784	0.0275575	570.8325	1619.404	2661.921	0.1933178	1.268903	3.723127	-113.4472	-118.786	-121.4793	9.253899	28.67211	2.955665	0.3033333	0.25	1.515152
25	Male	Heroin	2less	6	25.12081	0.05260548	2.078207	0.01552962	497.4127	1665.017	2572.106	0.1966801	0.9398693	6.049991	-108.0481	-117.503	-117.914	11.23001	32.50728	4.032258	0.595	0.595	0.8264464
25	Male	Heroin	2less	7	22.92321	0.1125775	3.574127	0.02544281	509.8915	1591.956	2529.398	0.2086672	1.306091	2.920948	-81.06896	-90.84549	-92.44595	7.871571	25.30441	2.884615	0.635	0.345	0.990099
25	Male	Heroin	2less	8	22.00541	0.1083116	3.105181	0.02754453	539.5258	1659.229	2647.074	0.1802856	1.359491	2.340342	-94.03598	-102.2922	-102.6817	5.820713	24.62662	5.140187	0.29	0.166	1.923077
25	Male	Heroin	2less	9	22.77038	0.1724611	5.897203	0.04491375	487.2746	1572.14	2530.19	0.1915479	1.403153	1.783084	-108.444	-116.668	-117.8116	6.572461	25.7338	4.150944	0.1757143	0.1525	2.692308
25	Male	Heroin	2less	15	23.42883	0.15809	2.016005	0.02627406	609.0635	1743.068	2731.232	0.1550622	1.33407	2.787708	-121.5185	-128.7996	-130.1659	2.383227	26.76737	2.094241	0.25	0.2525	1.621622
25	Male	Heroin	2less	24	24.63102	0.1464099	5.04904	0.0249526	534.4883	1583.628	2680.08	0.198813	1.674745	3.831744	-92.0149	-101.6441	-104.1443	3.093214	27.44701	4.326923	0.3833333	0.27	1.485149
25	Male	Heroin	2less	25	24.60213	0.1709115	7.351112	0.05992412	541.1424	1587.144	2608.459	0.2555428	1.438291	1.830095	-80.44638	-90.20484	-92.71944	1.424356	24.3845	2.622951	0.22875	0.12625	2.666667
25	Male	Heroin	2less	26	23.81882	0.1343993	4.635927	0.01996562	587.9234	1712.856	2657.988	0.2352995	1.095231	3.33396	-74.94103	-87.7365	-88.33162	1.214027	25.01209	1.612903	0.312	0.1875	2.066116
25	Male	Heroin	2less	16	25.16176	0.06957428	2.476418	0.03319598	522.0241	1632.297	2546.147	0.1971674	1.155086	5.200132	-122.5646	-130.1013	-130.6263	5.567516	26.97982	2.739726	0.58	0.4	0.7092199
25	Male	Heroin	2less	17	24.8081	0.1083385	3.413307	0.02008532	613.8876	1757.982	2845.043	0.1693136	0.9866753	4.301506	-137.1804	-143.0007	-144.4756	4.658054	32.20246	1.687764	0.39	0.4966667	0.862069
25	Male	Heroin	2less	18	24.89371	0.1433811	3.920292	0.02306152	596.5682	1722.978	2724.459	0.2954935	1.194791	3.364803	-84.2212	-95.33698	-97.39373	3.77523	27.43683	3.5533	0.2875	0.1675	2.105263
25	Male	Heroin	2less	19	24.64863	0.1460392	4.141911	0.03044914	576.0297	1674.4	2669.945	0.2083736	0.9580669	3.692846	-123.9981	-130.1838	-130.8893	2.231352	22.95562	1.930502	0.2	0.284	1.968504
25	Male	Heroin	2less	20	26.4325	0.1165133	3.444771	0.03173585	587.9396	1767.863	2790.902	0.1966222	1.142065	5.620244	-111.1775	-120.3784	-121.2611	6.422564	32.23886	3.111111	0.2575	0.216	1.818182
25	Male	Heroin	2less	21	23.13213	0.1098354	3.461861	0.02597462	559.8879	1689.72	2678.074	0.1724373	0.9478448	3.866429	-104.602	-113.4465	-114.2885	5.490682	26.733	1.907357	0.6233333	0.42	0.8287293
25	Male	Heroin	2less	22	23.79687	0.09596869	2.622183	0.03216303	570.1811	1650.368	2617.056	0.1802172	1.229687	3.846045	-111.0617	-117.9119	-119.2841	9.80427	27.85472	3.225806	0.23	0.1933333	2.057613
25	Male	Heroin	2less	23	23.02514	0.1605754	4.190811	0.03568463	591.1595	1703.337	2710.447	0.1926195	1.286596	2.238236	-85.20129	-94.90189	-96.30526	6.387519	26.77165	3.896104	0.1871428	0.0925	3.097345
26	Male	Heroin	2less	1	18.2552	0.1470053	2.30394	0.0376436	480.5109	1572.296	2620.2	0.1585914	1.322451	0.325273	-103.0014	-113.3747	-114.7441	-6.214797	22.36863	2.094241	0.186	0.2025	2.702703
26	Male	Heroin	2less	10	19.67454	0.1091448	3.666185	0.03034343	512.2595	1579.022	2707.887	0.163132	1.186676	0.7264712	-100.5322	-109.8326	-112.6768	1.201744	30.59224	2.057613	0.247	0.212	2.079002
26	Male	Heroin	2less	11	19.94538	0.1340312	3.79113	0.03311976	528.9368	1578.59	2633.144	0.1800533	1.362566	1.538101	-84.45502	-95.5657	-98.6386	2.210085	30.68436	3.003003	0.2144444	0.1425	2.743902
26	Male	Heroin	2less	12	18.49181	0.09134639	1.650139	0.02949509	553.2842	1637.176	2703.231	0.164544	1.102241	0.863934	-63.89589	-76.89417	-80.77192	1.112906	30.00935	3.344482	0.3533333	0.09857142	2.040817
26	Male	Heroin	2less	13	18.92978	0.1094663	3.032444	0.03242003	473.1074	1517.157	2607.985	0.1828595	1.640441	1.204001	-59.66786	-74.18328	-78.51221	1.134586	30.56357	3.900709	0.402	0.16	1.811594
26	Male	Heroin	2less	14	20.21971	0.1160335	3.843575	0.03833853	529.5186	1532.28	2646.249	0.1830389	1.300863	1.124002	-90.07053	-100.3221	-103.8045	2.035646	29.28128	2.325582	0.4575	0.254	1.25
26	Male	Heroin	2less	2	20.0095	0.1366587	5.574095	0.03345796	485.4041	1501.104	2596.161	0.1881697	0.9886042	1.702932	-114.9513	-121.605	-123.5265	2.286036	27.88249	2.727273	0.184	0.218	2.325582
26	Male	Heroin	2less	3	19.73034	0.1337474	3.858782	0.05480365	528.7709	1568.585	2639.815	0.2213285	1.522404	1.17876	-74.14632	-85.28363	-88.93524	3.273474	28.97409	2.822581	0.5233333	0.185	1.23967
26	Male	Heroin	2less	4	21.38659	0.06609217	1.945639	0.02384762	480.918	1605.098	2645.88	0.2358984	1.256829	1.310676	-103.9297	-112.6965	-113.6111	2.762535	27.36086	3.550296	0.2733333	0.1875	1.829268
26	Male	Heroin	2less	5	18.96732	0.1353121	4.658962	0.03603136	486.7746	1499.199	2538.947	0.2056124	1.747451	-0.1039972	-71.70815	-83.47317	-86.22765	4.268624	24.38079	2.688172	0.238	0.125	2.777778
26	Male	Heroin	2less	6	20.69024	0.0760813	2.580748	0.02550776	475.8012	1559.176	2575.219	0.2053174	1.075478	1.873179	-88.27544	-99.43151	-100.8624	5.497404	31.10637	2.536232	0.308	0.1716667	1.851852
26	Male	Heroin	2less	7	19.06055	0.1368689	4.523336	0.03271575	505.1863	1509.871	2538.521	0.2224032	1.5552	-0.03046324	-93.7956	-102.9929	-105.4745	3.918077	26.99559	2.034884	0.31	0.282	1.775148
26	Male	Heroin	2less	8	18.59393	0.1231042	4.029402	0.03732519	501.6964	1561.351	2658.401	0.1701199	1.500177	-0.1250025	-81.95889	-93.77382	-96.62961	2.389675	30.23421	3.225806	0.2657143	0.1733333	2.295082
26	Male	Heroin	2less	9	20.52098	0.1291981	3.901693	0.03171337	445.8596	1444.311	2530.725	0.2088716	1.409906	0.5981574	-95.68961	-105.6736	-108.0526	1.51272	24.24147	2.083333	0.1781818	0.1445455	2.917772
26	Male	Heroin	2less	15	20.58266	0.1290095	3.776381	0.02907709	445.6362	1418.621	2532.064	0.2072732	0.9214785	1.382248	-105.3042	-114.1906	-117.5802	0.6629651	25.29839	1.442308	0.235	0.2425	1.970443
26	Male	Heroin	2less	24	20.19399	0.1047097	3.316362	0.02493229	479.2765	1530.04	2577.066	0.2364499	1.269428	2.047385	-75.51216	-88.63684	-92.11901	2.791291	27.78703	3.396227	0.5533333	0.215	1.158301
26	Male	Heroin	2less	25	21.25298	0.1454566	4.049595	0.02317703	471.9118	1440.714	2459.163	0.2834321	0.9986117	1.118345	-75.41873	-84.17771	-85.34585	3.678061	20.55167	3.125	0.1958333	0.09833333	3.166227
26	Male	Heroin	2less	26	19.65766	0.1163422	3.911396	0.0345149	489.6777	1499.54	2595.852	0.2115687	1.188629	1.897053	-96.93132	-108.6518	-112.5084	5.75882	33.96996	2.341137	0.304	0.64	1.706485
26	Male	Heroin	2less	16	21.05335	0.07583957	2.056049	0.03274298	480.8363	1468.481	2562.789	0.2297007	1.111717	2.59798	-107.9017	-117.155	-119.5883	3.85705	27.8625	2.803739	0.3233333	0.35	1.442308
26	Male	Heroin	2less	17	21.19176	0.1406125	5.678852	0.02210912	448.3516	1392.828	2557.44	0.2477124	1.123263	3.149267	-93.98535	-103.9137	-108.4501	1.12161	26.96011	2.453988	0.415	0.34	1.273885
26	Male	Heroin	2less	18	20.16168	0.1080947	3.372398	0.02528646	487.0648	1529.284	2606.071	0.2449236	1.089083	1.945291	-62.06256	-75.21957	-79.47607	3.784068	30.01489	3.111111	0.395	0.106	1.818182
26	Male	Heroin	2less	19	19.85473	0.1274011	4.196041	0.03616241	504.5446	1567.624	2622.204	0.20794	1.321407	2.085654	-75.20913	-87.69276	-90.45077	4.535213	29.86915	3.181818	0.276	0.11	2.325582
26	Male	Heroin	2less	20	20.61075	0.1243951	2.713072	0.03694026	538.3088	1591.33	2673.8	0.2230635	1.502398	1.577526	-66.17519	-77.69274	-81.68106	-0.5454224	25.24336	2.955665	0.7	0.54	1.015229
26	Male	Heroin	2less	21	21.37352	0.1908868	5.378721	0.03052211	490.1172	1533.127	2496.764	0.2874897	1.214858	1.377097	-52.57805	-65.46777	-67.65633	3.226315	21.98554	2.214022	0.325	0.14	2.264151
26	Male	Heroin	2less	22	19.41153	0.124975	3.350897	0.02720373	468.7595	1462.118	2513.803	0.244043	1.175642	0.8405362	-74.48521	-86.50558	-89.78143	1.794255	26.00774	3.030303	0.2433333	0.115	2.666667
26	Male	Heroin	2less	23	18.72569	0.1542658	4.249994	0.03876176	500.2991	1557.047	2589.834	0.1960268	1.433087	0.1453555	-98.25408	-107.2505	-108.688	3.318847	25.13601	2.571429	0.22625	0.21	2.318841
30	Male	Heroin	2less	1	26.69281	0.1334429	3.318838	0.02443999	520.2224	1605.834	2566.854	0.1963446	0.7943594	6.619494	-99.7257	-107.7829	-110.8957	2.588407	27.60192	2.272727	0.285	0.3066666	1.860465
30	Male	Heroin	2less	10	27.26035	0.1466215	2.948524	0.04402748	559.0753	1603.394	2675.642	0.2289572	0.8922805	6.208777	-80.24084	-88.61789	-94.09526	6.6031	31.11753	1.801802	0.3466667	0.1783333	1.834862
30	Male	Heroin	2less	11	25.2986	0.2121578	10.20037	0.04354586	504.4812	1564.396	2589.54	0.215367	1.096717	4.25025	-111.0926	-116.8808	-119.5579	8.499368	28.42171	1.59292	0.2911111	0.3077778	1.612903
30	Male	Heroin	2less	12	24.96507	0.2132592	7.434469	0.05178504	549.2413	1575.937	2617.732	0.219136	1.057117	4.001108	-77.49968	-85.78936	-90.25452	6.309935	27.81182	1.894737	0.23	0.1183333	2.7897
30	Male	Heroin	2less	13	23.96562	0.2227066	11.248	0.0648421	504.7024	1560.166	2543.642	0.1988755	0.9882342	4.091753	-81.98342	-90.90249	-93.3364	8.21354	31.10058	2.631579	0.2811111	0.1971428	2.200489
30	Male	Heroin	2less	14	25.204	0.2038412	8.984642	0.0528958	522.1033	1511.49	2598.531	0.2461373	1.0589	4.607427	-66.08592	-75.7655	-81.61897	4.07958	29.50683	1.879699	0.3626667	0.1386667	1.893939
30	Male	Heroin	2less	2	25.73599	0.1944586	5.263113	0.05736636	515.4133	1528.532	2575.637	0.178873	1.075899	4.867257	-102.8098	-107.1246	-110.9824	4.177578	28.50107	2.538071	0.2475	0.2	2.094241
30	Male	Heroin	2less	3	27.61516	0.08308471	2.99087	0.01580437	573.2357	1588.868	2669.819	0.2592977	0.927465	7.394297	-55.60028	-64.73105	-72.38516	5.752993	30.62007	2.403846	1.55	0.21	0.4975124
30	Male	Heroin	2less	4	25.61123	0.1862341	3.82856	0.03151962	568.3269	1669.299	2679.824	0.1803969	0.7596411	5.872121	-79.02389	-87.39247	-90.82522	3.376483	26.59613	2.873563	0.2575	0.08166667	2.409639
30	Male	Heroin	2less	5	25.63427	0.1272297	2.598675	0.02792614	542.0754	1554.768	2578.268	0.2123776	0.9932213	5.285015	-79.33436	-87.34039	-92.55307	7.650197	28.19398	2.222222	0.36	0.14	1.714286
30	Male	Heroin	2less	6	27.23503	0.119706	3.118315	0.02282298	492.9146	1525.359	2520.725	0.2197988	0.8895228	6.293466	-86.00111	-94.07263	-98.49398	7.682869	29.17892	2.047782	0.344	0.208	1.74216
30	Male	Heroin	2less	7	25.89529	0.1340302	4.250286	0.04544434	477.5661	1501.845	2496.345	0.1958599	0.8397791	5.484926	-86.73719	-95.40618	-100.0235	6.319901	30.33374	2.264151	0.3725	0.2475	1.550388
30	Male	Heroin	2less	8	24.69508	0.19975	4.975693	0.02704027	537.3436	1620.464	2605.475	0.2303453	1.063788	3.870467	-72.91682	-81.76765	-86.21667	8.512103	30.53677	4.247104	0.4275	0.18	1.593626
30	Male	Heroin	2less	9	26.02295	0.1747031	6.385521	0.03615414	448.6044	1417.478	2482.982	0.2001685	0.9750825	5.020626	-109.6314	-116.8195	-120.755	3.770773	29.28246	1.943844	0.206	0.229	2.183406
30	Male	Heroin	2less	15	24.23277	0.1601671	5.768261	0.09113027	556.3293	1613.413	2628.501	0.1612741	1.007021	4.289079	-119.8588	-128.2001	-129.5999	3.215721	29.85502	2.538071	0.82	0.525	0.5208334
30	Male	Heroin	2less	24	27.12355	0.1733276	6.910326	0.04189588	539.9186	1602.26	2628.115	0.2787786	0.981408	5.600012	-77.30869	-87.71363	-91.62917	2.920349	29.70962	2.493766	0.31	0.16	2.020202
30	Male	Heroin	2less	25	26.40519	0.1587529	5.755211	0.03724476	493.5489	1509.784	2542.028	0.2642548	0.8337652	4.940935	-86.08704	-94.33741	-99.82965	3.137297	28.04613	2.278481	0.2444444	0.2128571	2.313625
30	Male	Heroin	2less	26	26.45911	0.1319448	4.591215	0.04202152	482.1975	1483.33	2555.382	0.3433697	0.8286147	5.280352	-22.06947	-38.51423	-44.9994	1.862275	28.50409	3.045686	0.4325	0.03666667	2.094241
30	Male	Heroin	2less	16	25.91094	0.08352656	2.631165	0.02338334	469.812	1441.966	2413.53	0.2263855	0.8125393	6.019361	-109.137	-116.9394	-119.3218	5.523751	27.438	2.094241	0.88	0.92	0.5376344
30	Male	Heroin	2less	17	26.36912	0.1163555	5.06562	0.01994658	463.1358	1415.479	2514.148	0.2045404	0.5567998	5.953721	-121.3856	-126.1682	-129.446	12.28252	30.34886	2.066116	0.23	0.3275	1.694915
30	Male	Heroin	2less	18	26.25039	0.09529746	3.35603	0.06164812	503.4172	1554.328	2512.357	0.2491879	0.884676	5.648468	-72.57006	-85.03089	-87.72109	5.332397	29.49869	3.5533	0.3125	0.15	2.094241
30	Male	Heroin	2less	19	26.73841	0.1233397	3.591488	0.03244372	492.7544	1467.198	2501.52	0.2160432	0.8981433	5.7995	-94.07013	-102.7535	-106.4399	3.784444	28.31447	3.018868	0.345	0.216	1.550388
30	Male	Heroin	2less	20	27.54283	0.1175444	3.331928	0.01764081	630.3624	1728.473	2725.703	0.2463523	1.116883	5.618229	-54.03707	-65.16245	-69.37011	7.204829	31.01542	3.181818	0.2328572	0.05333333	3.271028
30	Male	Heroin	2less	21	25.63839	0.1668225	4.577078	0.04991719	494.2754	1539.065	2535.984	0.2612863	0.8169686	5.040003	-72.07398	-84.14572	-87.92481	6.013542	31.34925	3.030303	0.36	0.14	1.777778
30	Male	Heroin	2less	22	26.156	0.1082388	3.676325	0.03875821	504.8268	1496.055	2572.211	0.246689	0.9104763	5.90659	-74.39812	-84.50663	-89.73737	4.330984	30.9833	2.430556	0.5966667	0.23	1.06383
30	Male	Heroin	2less	23	29.05079	0.1131211	6.187973	0.01522922	586.1544	1660.721	2751.565	0.2874158	0.7753445	7.524954	-89.85661	-99.33995	-102.9214	7.009623	34.45481	2.247191	1.04	0.68	0.5714286
35	Male	Heroin	2less	1	22.94204	0.1121511	2.956495	0.03367065	453.3637	1483.193	2465.047	0.2222845	1.222993	2.032399	-85.70361	-97.0164	-100.2447	-2.096181	25.1211	2.884615	0.58	0.41	0.990099
35	Male	Heroin	2less	10	23.69198	0.128508	2.909918	0.01884178	506.5167	1496.234	2523.06	0.2518067	1.083691	2.920145	-86.60062	-94.22797	-100.2287	3.662296	28.88757	2.402402	0.4725	0.305	1.226994
35	Male	Heroin	2less	11	24.08694	0.1238422	3.950144	0.01979418	514.2879	1449.462	2452.651	0.2656924	1.171907	1.664443	-90.4053	-96.52448	-101.8436	4.379442	26.92957	2.494331	0.242	0.215	2.293578
35	Male	Heroin	2less	12	22.99932	0.1479046	4.087072	0.03401797	516.6359	1501.622	2486.108	0.2490074	1.382759	2.425715	-79.27103	-88.18095	-92.76414	-1.222867	26.48886	3.474904	0.1711111	0.1142857	3.543307
35	Male	Heroin	2less	13	22.25619	0.09614756	2.148935	0.02537505	544.0159	1543.587	2607.546	0.1824173	1.240893	2.075605	-87.85506	-98.24279	-102.1344	0.4084656	31.46732	3.819445	0.2314286	0.15	2.473498
35	Male	Heroin	2less	14	23.30042	0.1168013	2.948048	0.03263984	564.303	1554.352	2596.21	0.2145489	0.9070377	3.084263	-95.06431	-103.9341	-108.8746	1.982031	32.02506	2.708333	0.255	0.2177778	2.105263
35	Male	Heroin	2less	2	23.72047	0.08448824	2.211628	0.02236266	448.9452	1393.372	2387.006	0.2387014	0.9346835	3.966499	-112.6572	-119.8581	-122.9891	-1.084203	25.12821	2.892562	0.52	0.63	0.8474576
35	Male	Heroin	2less	3	24.48444	0.1732648	4.670265	0.02931502	589.5242	1587.627	2612.444	0.1998864	1.239479	2.513372	-114.3185	-118.6312	-122.9014	4.44523	31.4675	2.173913	0.294	0.316	1.577287
35	Male	Heroin	2less	4	23.99236	0.1007077	3.370262	0.06254124	469.3861	1575.956	2491.422	0.2164028	1.259045	3.545147	-107.7144	-114.2375	-116.4914	2.616938	26.96709	2.298851	0.41	0.27	1.190476
35	Male	Heroin	2less	5	22.45637	0.1102086	2.909285	0.05878266	535.0331	1498.779	2505.946	0.2352064	1.36813	1.752152	-93.62615	-101.334	-105.555	-0.719836	24.48307	2.873563	0.2966667	0.1775	1.775148
35	Male	Heroin	2less	6	24.19647	0.05050289	2.116922	0.02410946	497.6345	1508.659	2481.288	0.2147693	1.023008	3.996134	-97.91555	-107.3075	-111.0088	1.895618	32.30915	3.030303	0.585	0.3366667	0.896861
35	Male	Heroin	2less	7	23.13377	0.151475	3.604111	0.02872556	476.6306	1447.311	2354.338	0.2232635	1.142483	2.335542	-108.2003	-115.5712	-119.3088	2.243838	27.92861	1.898734	0.24	0.302	1.935484
35	Male	Heroin	2less	8	22.81409	0.1410546	4.933167	0.05480807	521.4482	1530.887	2497.18	0.2181474	1.395302	1.719387	-95.13445	-103.4849	-106.8264	3.355334	29.48165	3.305785	0.256	0.235	2.136752
35	Male	Heroin	2less	9	21.69917	0.2175803	9.969261	0.07346756	505.5085	1461.149	2530.767	0.2550771	1.504997	0.1744003	-72.10862	-83.09013	-88.98856	0.5090051	26.92232	2.952029	0.167	0.09375	3.787879
35	Male	Heroin	2less	15	22.11897	0.1230922	2.236652	0.05043958	489.128	1507.672	2541.54	0.1822902	1.063578	3.239846	-111.074	-119.916	-122.7001	-0.1088024	30.48078	3.947368	0.345	0.2433333	1.360544
35	Male	Heroin	2less	24	23.49503	0.1081713	2.89551	0.03755526	481.0552	1430.985	2431.751	0.2167112	1.203781	2.767996	-96.716	-105.3991	-110.5017	-1.187429	27.14662	1.863354	0.2328572	0.17375	2.208202
35	Male	Heroin	2less	25	23.25413	0.1209013	3.486717	0.06020967	464.7199	1421.672	2421.584	0.2255616	1.170687	2.19602	-84.43368	-94.92198	-100.3521	1.015707	29.93947	3.018868	0.2516667	0.16	2.316602
35	Male	Heroin	2less	26	22.58365	0.1328189	4.595381	0.05414291	496.1869	1446.261	2475.05	0.2205801	1.351296	2.078472	-76.14039	-87.20292	-92.3724	0.7347759	29.00877	2.803739	0.66	0.2333333	0.9569378
35	Male	Heroin	2less	16	21.3663	0.08539919	2.431473	0.02041139	553.2144	1619.299	2628.05	0.1701085	0.8935344	3.512362	-110.866	-119.7103	-122.7954	1.966587	33.71526	3.184714	0.73	0.38	0.6578947
35	Male	Heroin	2less	17	22.79275	0.1254606	4.620165	0.06515863	468.1417	1456.008	2366.599	0.2164159	1.378877	1.72268	-108.1792	-115.0375	-118.5519	1.877864	27.39018	3.225806	0.27	0.22	1.675978
35	Male	Heroin	2less	18	22.92695	0.09119512	3.574495	0.03747074	484.3416	1449.554	2431.718	0.2230733	1.475097	2.264844	-115.7154	-122.09	-125.9456	0.4073722	28.36698	2.903226	0.66	0.56	0.6557377
35	Male	Heroin	2less	19	23.58986	0.1102985	4.723923	0.04110682	514.0102	1491.918	2522.545	0.2551208	1.412874	2.496852	-86.18149	-95.15962	-99.92531	0.8091079	28.03111	2.803739	0.4	0.195	1.435407
35	Male	Heroin	2less	20	23.75139	0.1428314	3.417507	0.04151342	537.9899	1531.552	2523.839	0.2050733	1.430353	2.774017	-114.6678	-122.0104	-125.0199	0.4679573	27.84958	3.396227	0.3833333	0.34	1.153846
35	Male	Heroin	2less	21	22.83023	0.08027568	2.668896	0.02681332	557.0966	1553.104	2622.711	0.1938088	1.064098	3.475476	-90.63425	-103.1079	-106.7106	0.7877378	33.48904	2.727273	0.62	0.2866667	0.9302326
35	Male	Heroin	2less	22	23.20881	0.1118116	3.120798	0.03216125	488.123	1435.254	2474.425	0.2542989	1.106987	2.215626	-81.49203	-89.31396	-95.51911	1.089321	28.25368	2.531646	0.1942857	0.1366667	3.030303
35	Male	Heroin	2less	23	24.36665	0.1160055	5.168877	0.03413448	521.4654	1493.748	2554.462	0.2383711	1.671024	2.692441	-69.41055	-79.86964	-85.21657	-2.837944	26.94779	3.365385	0.675	0.305	0.9852217
36	Male	Heroin	2less	1	24.99582	0.1716047	3.215729	0.03792172	513.4326	1579.179	2543.675	0.2287058	1.079655	4.663754	-97.45156	-104.6546	-106.4532	11.51572	30.29406	2.336449	0.37	0.44	1.442308
36	Male	Heroin	2less	10	25.61783	0.1424891	1.927502	0.0176228	494.9707	1494.058	2504.736	0.2161988	1.066755	5.663129	-85.9072	-93.21408	-97.93863	9.484865	32.02882	3.071672	0.5766667	0.51	1.048951
36	Male	Heroin	2less	11	25.91873	0.1178391	3.027306	0.03004871	555.5046	1612.439	2567.065	0.2225167	1.0371	5.789757	-97.04365	-104.5321	-107.0788	10.65577	28.79457	2.402402	0.6066667	0.7	0.9174312
36	Male	Heroin	2less	12	25.9998	0.1246914	2.322371	0.02597183	559.7231	1627.702	2558.036	0.2386962	1.025183	6.006092	-88.92104	-96.87878	-99.08318	11.32024	27.7258	2.493075	0.5225	0.34	1.126761
36	Male	Heroin	2less	13	26.08518	0.0887164	2.077774	0.03032888	493.1823	1482.144	2492.491	0.2270519	1.152303	5.372367	-89.81555	-97.6928	-101.2105	10.85472	29.88765	3.396227	0.77	0.495	0.7722008
36	Male	Heroin	2less	14	25.08755	0.1826367	3.908167	0.02548211	520.0401	1507.443	2558.981	0.248814	0.8428857	4.681795	-81.51349	-89.66393	-95.08548	9.620144	31.66436	2.469136	0.36875	0.2	1.684211
36	Male	Heroin	2less	2	26.32297	0.1284218	3.46249	0.02333515	513.139	1503.591	2518.726	0.2160404	0.9503558	5.562194	-115.5666	-120.9063	-123.7988	8.346675	29.97782	1.652893	0.2575	0.305	1.702128
36	Male	Heroin	2less	3	25.29485	0.1678087	3.180874	0.04565268	590.1971	1610.245	2616.031	0.2782654	1.043213	5.598698	-94.22744	-99.64359	-104.0532	11.94411	30.25372	1.428571	0.6566666	0.4666667	0.8720931
36	Male	Heroin	2less	4	25.52824	0.129686	3.257618	0.03892057	562.6108	1642.688	2609.759	0.1890201	1.515833	5.434936	-98.72274	-106.418	-108.0687	10.33066	29.81298	2.463054	0.535	0.42	1.015229
36	Male	Heroin	2less	5	24.17879	0.1497657	3.735401	0.02967765	613.8392	1652.653	2719.725	0.1904693	1.230705	4.520171	-98.72429	-106.219	-110.918	7.477392	34.39831	2.463054	0.3433333	0.135	1.522843
36	Male	Heroin	2less	6	26.13275	0.1152809	2.009863	0.02951981	559.1854	1561.634	2549.381	0.2267854	1.020428	5.907797	-86.02083	-93.66209	-96.77377	11.72937	31.13023	3.543307	1.52	0.89	0.4048583
36	Male	Heroin	2less	7	25.44742	0.1557891	2.945602	0.01808507	531.5677	1530.788	2577.21	0.2122487	0.7619135	4.8792	-96.46543	-104.8054	-109.5465	8.684518	31.87528	1.811594	0.29	0.275	1.879699
36	Male	Heroin	2less	8	25.60785	0.1251083	2.724567	0.03960356	521.4124	1610.541	2542.264	0.1829718	1.156929	5.42308	-98.41615	-106.9365	-108.3093	10.18066	29.28071	2.752294	0.2866667	0.32	1.886793
36	Male	Heroin	2less	9	25.75193	0.1527935	4.618399	0.03596097	491.2249	1545.627	2561.583	0.19487	1.03649	4.422051	-109.5331	-117.2329	-119.4614	6.058826	29.78606	1.719902	0.184	0.245	2.487562
36	Male	Heroin	2less	15	25.20286	0.1973453	3.43232	0.02443248	544.075	1581.506	2534.335	0.2161434	1.076014	3.974497	-103.2105	-108.3566	-111.2596	-3.347873	17.85503	2.094241	0.3166667	0.2733333	1.621622
36	Male	Heroin	2less	24	25.31375	0.1543857	2.697968	0.03641193	509.3032	1566.653	2538.844	0.2390787	1.100978	4.646601	-82.7813	-93.57394	-96.22203	7.059113	29.94047	2.755906	0.37	0.225	1.612903
36	Male	Heroin	2less	25	25.89283	0.1094019	2.930145	0.03382255	502.5724	1556.122	2530.1	0.2684943	1.126131	5.54217	-68.54768	-78.58805	-81.55155	7.833897	27.38381	3.149606	1.72	0.72	0.4032258
36	Male	Heroin	2less	26	25.4818	0.1156545	3.117062	0.02336557	525.6078	1551.078	2562.688	0.2447027	0.9483756	5.086561	-69.86716	-79.44327	-84.6954	8.484975	29.8297	2.727273	0.286	0.1933333	2.336449
36	Male	Heroin	2less	16	25.75901	0.1505181	1.831541	0.01452956	517.8687	1532.996	2473.016	0.20644	0.8521943	5.117145	-103.7778	-111.7519	-114.2568	5.291111	23.65768	3.550296	0.2566667	0.19	1.851852
36	Male	Heroin	2less	17	26.02249	0.1011716	3.997995	0.01707727	529.9603	1526.498	2519.743	0.1882425	0.9560601	6.073315	-111.8164	-118.6539	-121.8133	7.069088	28.95959	2.892562	0.3566667	0.3933333	1.293103
36	Male	Heroin	2less	18	26.23548	0.09929945	3.148155	0.01398974	615.5113	1681.506	2636.891	0.2246116	0.6606726	6.151974	-91.44013	-100.2728	-103.3553	9.144748	32.32674	2.803739	0.3966667	0.205	1.435407
36	Male	Heroin	2less	19	26.55104	0.1309311	4.829784	0.01923172	460.3814	1458.577	2453.211	0.3222734	0.9692323	4.883014	-73.95837	-83.23088	-86.28151	5.043455	24.77786	2.597403	0.282	0.136	2.222222
36	Male	Heroin	2less	20	27.64136	0.0551491	2.740801	0.02210276	538.1567	1637.234	2590.231	0.2549626	1.112847	6.221409	-106.0686	-114.0273	-115.9886	7.587168	27.30953	2.702703	0.246	0.2975	1.976285
36	Male	Heroin	2less	21	25.05462	0.1434858	3.573193	0.05552742	528.7161	1592.861	2595.299	0.2546826	1.127686	5.097355	-80.68047	-90.18931	-93.94244	9.110517	31.33673	2.597403	1.44	0.79	0.4444444
36	Male	Heroin	2less	22	26.13326	0.08563847	3.205111	0.02113412	485.9726	1479.85	2490.556	0.2323586	0.9893344	5.82226	-78.07376	-87.27914	-92.22628	10.76223	32.16862	3.111111	0.4633333	0.1775	1.369863
36	Male	Heroin	2less	23	24.74886	0.1621887	3.492022	0.02636984	580.8146	1597.766	2587.31	0.2231174	0.9519121	4.797551	-83.20869	-92.13457	-95.40323	7.409938	31.40744	3.071672	0.352	0.1371429	1.736111
37	Male	Heroin	2less	1	23.3368	0.1373938	2.860632	0.04014491	464.2225	1563.017	2524.507	0.2657378	0.927963	3.449102	-88.26263	-97.77503	-101.1266	1.409463	28.17019	2.150538	0.3433333	0.36	1.666667
37	Male	Heroin	2less	10	25.24162	0.1942497	5.3549	0.05045182	523.3651	1542.487	2538.798	0.3166111	1.282413	3.311214	-57.1375	-65.40785	-71.54099	4.609322	25.84806	2.903226	0.3816667	0.15	1.967213
37	Male	Heroin	2less	11	24.34429	0.1144135	4.837019	0.03092474	476.3063	1525.445	2583.124	0.2475203	0.9912609	4.257492	-83.55406	-92.67377	-98.50636	5.813111	30.36331	3.26087	0.5466667	0.25	1.107011
37	Male	Heroin	2less	12	22.84595	0.1130277	3.1492	0.02381149	479.4893	1554.61	2585.321	0.2169367	0.9380925	4.002886	-76.94624	-88.31702	-93.32104	4.610079	30.3063	3.125	0.5966667	0.235	1.06383
37	Male	Heroin	2less	13	23.8105	0.09170038	3.734812	0.04669047	459.3749	1505.711	2551.054	0.2373069	1.059858	4.625803	-74.27641	-84.78733	-90.81025	3.866318	31.98417	3.546099	0.915	0.2966667	0.7220216
37	Male	Heroin	2less	14	24.55562	0.1223455	5.250641	0.03101018	445.312	1402.374	2473.241	0.2979675	1.091347	4.188982	-79.46567	-86.77861	-94.86842	5.879299	28.53838	2.281369	0.8075	0.378	0.7677543
37	Male	Heroin	2less	2	24.28117	0.1007082	4.500118	0.06410209	464.511	1455.681	2458.299	0.2552025	1.136529	4.009202	-103.7814	-110.6872	-115.2925	2.0863	27.04446	1.970443	0.98	0.96	0.5076143
37	Male	Heroin	2less	3	22.94717	0.1522787	5.656332	0.02719	546.2181	1576.85	2613.794	0.2569745	0.8207088	2.997349	-88.32161	-94.65749	-100.4548	6.14823	28.56329	1.639344	0.34	0.234	1.672241
37	Male	Heroin	2less	4	24.05431	0.1766674	6.889593	0.06438682	482.7015	1597.164	2553.923	0.3043866	1.510354	2.82241	-61.8076	-70.49574	-73.25166	5.74965	21.59128	2.803739	0.21	0.07666666	3.365385
37	Male	Heroin	2less	5	23.19563	0.1094378	3.884594	0.06414439	459.2151	1435.013	2413.824	0.2980069	1.71416	2.452078	-84.08048	-91.93903	-97.26726	0.7592598	22.35892	2.538071	0.56	0.71	1.052632
37	Male	Heroin	2less	6	25.63437	0.1055998	3.456532	0.03945267	487.7431	1571.335	2501.199	0.291175	0.8710361	5.584877	-86.61683	-96.90113	-100.4109	7.481077	32.26424	2.479339	1.41	0.93	0.4237288
37	Male	Heroin	2less	7	23.16115	0.14403	5.336117	0.03432368	477.5548	1466.603	2489.093	0.2954001	0.978418	2.585922	-87.8413	-95.67394	-101.0137	4.211874	26.8399	1.706485	0.41	0.2875	1.393728
37	Male	Heroin	2less	8	22.69284	0.1296883	5.173658	0.04302945	466.1094	1568.978	2557.241	0.2319113	1.324822	2.824207	-89.75581	-98.28501	-102.1601	4.945294	27.56126	3.305785	0.685	0.3166667	0.8438819
37	Male	Heroin	2less	9	24.21514	0.129645	3.971539	0.02800692	421.4673	1394.969	2501.674	0.284069	1.108525	4.368279	-83.31509	-94.59065	-101.1514	-1.550428	27.42686	2.446483	0.31	0.1728572	1.869159
37	Male	Heroin	2less	15	22.23914	0.1616709	5.802349	0.03692174	508.2408	1547.408	2586.633	0.1865165	0.8307352	3.049351	-93.81113	-103.3997	-106.5464	3.019956	29.44924	2.094241	0.26	0.365	2.162162
37	Male	Heroin	2less	24	23.04226	0.1191796	3.25606	0.03264621	463.2804	1445.365	2486.552	0.2351132	1.225381	3.272542	-84.6576	-93.27321	-99.84793	3.413528	27.17246	3.181818	0.31	0.16	1.860465
37	Male	Heroin	2less	25	23.81538	0.1160609	4.291664	0.05472559	457.1456	1529.801	2501.705	0.2753809	1.069844	3.776199	-73.32797	-84.70482	-89.90182	2.935572	26.55629	3.088803	0.825	0.41	0.7905138
37	Male	Heroin	2less	26	20.99612	0.1660101	5.188204	0.04246777	451.9485	1470.798	2521.974	0.216436	1.359738	0.6435923	-74.22	-83.32883	-89.99362	0.9542557	23.79651	3.181818	0.2183333	0.11	2.816902
37	Male	Heroin	2less	16	23.40872	0.09112522	3.798325	0.02876237	449.5363	1518.081	2444.058	0.2202189	0.9485133	4.61952	-100.7266	-108.4307	-111.2108	8.993913	27.02596	2.857143	0.7	0.31	0.7407407
37	Male	Heroin	2less	17	24.06024	0.1410487	7.179344	0.01958473	435.5069	1421.952	2394.229	0.22364	0.9236842	5.42131	-97.4899	-106.6363	-111.2296	1.454957	30.16263	3.333333	0.46	0.39	1.149425
37	Male	Heroin	2less	18	22.96316	0.1038568	4.736313	0.03753897	468.3246	1520.521	2521.723	0.2463041	1.288717	3.273108	-70.57861	-83.23465	-87.74411	3.595963	28.93058	2.617801	0.62	0.19	1.075269
37	Male	Heroin	2less	19	22.73932	0.1334909	5.04233	0.04579051	456.4636	1486.065	2510.75	0.2352304	1.082848	2.971787	-79.54066	-89.30461	-94.11548	5.211325	26.08882	2.617801	0.3833333	0.1575	1.612903
37	Male	Heroin	2less	20	24.83923	0.2210144	3.330597	0.03593555	497.6676	1583.081	2544.589	0.3188319	1.214437	4.019349	-89.07325	-95.6857	-98.30602	4.012309	24.04959	3.463203	0.67	0.29	0.8849558
37	Male	Heroin	2less	21	24.39392	0.204653	7.594091	0.05556199	560.3857	1588.962	2591.743	0.3228808	1.214473	2.094486	-57.87437	-66.09753	-69.34596	0.7012276	22.00672	2.316602	0.3016666	0.145	2.371542
37	Male	Heroin	2less	22	22.3595	0.1340778	4.177532	0.03162047	441.2714	1440.663	2422.855	0.2123947	1.261181	2.585766	-102.3539	-108.7437	-113.3513	9.085893	27.44813	2.362205	0.3075	0.226	1.619433
37	Male	Heroin	2less	23	22.67333	0.1250067	4.44734	0.0387945	489.5363	1467.205	2588.584	0.2326381	1.186789	3.646408	-74.52969	-84.676	-91.57055	2.684681	30.46885	3.636364	0.47	0.2266667	1.395349
4	Male	Heroin	2less	1	27.61869	0.100416	3.177763	0.02240062	549.7469	1621.61	2676.318	0.1811762	0.8689798	6.780252	-118.4484	-124.5876	-127.3275	9.243486	33.33883	2.727273	0.465	0.585	0.9345795
4	Male	Heroin	2less	10	27.85399	0.1053635	2.389736	0.03168954	555.2967	1610.701	2725.653	0.2095395	0.7737688	6.856885	-100.4552	-109.1074	-114.3861	12.45	36.60168	1.851852	0.386	0.2783333	1.340483
4	Male	Heroin	2less	11	27.52225	0.138315	4.698109	0.03425775	562.9462	1638.821	2660.511	0.2113806	0.9275311	6.036643	-84.83868	-93.82823	-97.74377	6.574731	31.99582	2.285714	0.416	0.2066666	1.453488
4	Male	Heroin	2less	12	26.39433	0.18021	6.589506	0.04603817	526.7792	1608.667	2616.872	0.2346037	1.068873	5.370924	-68.43791	-79.87945	-84.21321	6.842347	31.57458	2.493075	0.3428571	0.1428571	1.971831
4	Male	Heroin	2less	13	25.59413	0.2365192	13.13968	0.08420226	510.5633	1568.064	2591.332	0.2347874	1.022294	3.754369	-71.8498	-82.13624	-85.96719	4.972935	29.25183	3.037975	0.156875	0.08	4.102564
4	Male	Heroin	2less	14	27.65697	0.1765506	4.850576	0.02532384	481.8943	1442.37	2528.267	0.2814258	0.7532852	5.708257	-55.74677	-67.36026	-75.16979	4.711452	31.55542	2.982107	0.4077778	0.11	1.807229
4	Male	Heroin	2less	2	26.47954	0.199338	6.169802	0.04158039	545.9811	1634.077	2636.536	0.1656344	1.145432	4.998497	-108.339	-117.2047	-118.5644	7.599467	30.47379	2.164502	0.175	0.1766667	2.690583
4	Male	Heroin	2less	3	27.59696	0.1780238	5.265869	0.1107293	650.8474	1687.469	2754.366	0.1793406	0.9158288	5.368957	-94.35421	-103.6121	-107.9349	5.987156	33.13205	2.597403	0.4	0.2225	1.327434
4	Male	Heroin	2less	4	26.40903	0.1665079	6.190968	0.02270288	549.4566	1718.251	2685.325	0.1834375	0.7455292	5.680597	-113.6841	-120.1215	-121.7185	6.104334	31.45173	2.597403	0.34	0.2925	1.327434
4	Male	Heroin	2less	5	26.24426	0.1293082	3.201639	0.02751292	552.1663	1551.552	2562.205	0.1913272	0.9927872	4.834287	-109.412	-115.7164	-119.5027	0.666074	26.4489	2.479339	0.3666667	0.29	1.276596
4	Male	Heroin	2less	6	27.97728	0.1504609	3.469849	0.02479522	571.8636	1638.607	2719.551	0.1889933	0.8476427	6.72077	-96.41041	-104.9759	-109.3861	6.682187	34.47191	2.484472	0.4275	0.4333333	1.265823
4	Male	Heroin	2less	7	27.04277	0.172152	7.20908	0.03083211	496.4095	1549.687	2545.991	0.2137813	0.8262215	4.986847	-103.2394	-108.6699	-111.9729	3.498499	27.12834	2.034884	0.348	0.3	1.47929
4	Male	Heroin	2less	8	25.5617	0.1837259	6.908539	0.07278626	521.9694	1629.262	2594.061	0.194842	1.398371	3.83957	-102.5258	-110.5919	-112.4978	7.91923	28.05684	2.531646	0.2516667	0.2	1.935484
4	Male	Heroin	2less	9	27.54577	0.1553569	3.9119	0.03231806	457.9436	1399.266	2554.853	0.1892252	0.7917836	5.47819	-111.1766	-117.3075	-121.999	-0.8090026	29.95786	2.285714	0.19	0.20875	2.339181
4	Male	Heroin	2less	15	25.68173	0.2068268	3.412807	0.02114264	520.8806	1578.945	2607.358	0.2166155	0.916356	5.117766	-115.1815	-121.9276	-124.416	3.578007	28.25315	2.164502	0.3266667	0.3933333	1.333333
4	Male	Heroin	2less	24	28.12258	0.1530392	4.168896	0.0309245	502.3268	1474.901	2568.752	0.232498	1.059462	5.435498	-84.98132	-95.37926	-100.4239	5.170813	30.58716	3.030303	0.262	0.2	2.232143
4	Male	Heroin	2less	25	28.83188	0.1127018	4.53673	0.04644018	478.6	1491.022	2507.918	0.2401147	1.238141	4.748303	-104.7404	-110.6372	-114.9648	6.632613	28.33342	3.191489	0.2183333	0.1842857	2.181818
4	Male	Heroin	2less	26	27.15707	0.1855212	7.572319	0.07465331	468.5504	1479.073	2550.137	0.235443	0.859006	5.06388	-75.88194	-87.38741	-92.88337	3.334836	31.11854	3.463203	0.3575	0.148	1.769912
4	Male	Heroin	2less	16	25.91094	0.1695303	4.108608	0.03172488	457.48	1504.089	2495.034	0.314354	0.9413729	3.536414	-45.48586	-59.76921	-64.40572	5.903639	26.70787	2.962963	0.3366667	0.22	2.325582
4	Male	Heroin	2less	17	25.81576	0.2386957	9.819317	0.02295155	490.1966	1481.006	2527.051	0.2667675	1.00998	2.8121	-75.11143	-82.91824	-88.60329	5.500738	30.75638	3.141361	0.236	0.106	2.73224
4	Male	Heroin	2less	18	25.80304	0.1859774	4.664297	0.03781302	546.6508	1605.357	2654.25	0.2668635	1.075144	4.143542	-56.65683	-68.42316	-72.5709	1.646678	26.70304	3.111111	0.4	0.088	1.851852
4	Male	Heroin	2less	19	25.84547	0.2190507	11.93222	0.07133046	462.0717	1481.407	2506.347	0.2632087	1.406968	2.998699	-52.60546	-64.42713	-70.11807	2.568077	28.12813	2.597403	0.19625	0.07166667	3.636364
4	Male	Heroin	2less	20	27.98293	0.1774392	4.53455	0.03345493	563.8157	1633.003	2617.787	0.2131401	0.9819059	4.895575	-102.7083	-110.7089	-113.3982	8.954739	26.70318	2.047782	0.1985714	0.16125	2.456141
4	Male	Heroin	2less	21	25.52884	0.2135531	8.551445	0.03119522	512.9677	1577.86	2603.346	0.2631607	0.8400643	5.211492	-68.28642	-81.05738	-84.63445	-0.52074	26.93561	2.222222	0.705	0.2166667	0.9216591
4	Male	Heroin	2less	22	27.00757	0.1444319	4.516661	0.06678312	485.0105	1565.697	2582.281	0.2423607	0.954231	4.558443	-80.77122	-90.27888	-93.86417	6.190633	27.427	3.305785	0.35	0.166	1.687764
4	Male	Heroin	2less	23	26.02547	0.1684473	5.078636	0.02796392	529.8505	1514.619	2686.621	0.2099761	1.285664	3.872065	-89.03379	-99.16833	-104.3854	6.602848	34.74637	3.797468	0.1842857	0.1271429	3.043478
41	Male	Heroin	2above	1	29.82499	0.1125471	3.535381	0.01510365	467.9618	1523.845	2546.665	1.495733	0.8232706	5.857317	-21.73505	-32.34347	-36.49963	2.041889	20.29553	1.675978	0.5166667	0.04333333	1.724138
41	Male	Heroin	2above	10	27.65458	0.1348892	3.014229	0.01906819	469.157	1493.26	2523.293	1.18909	1.119931	4.392212	-13.90603	-26.25854	-37.18341	4.158909	29.00598	3.289474	0.9166666	0.05333333	1.003345
41	Male	Heroin	2above	11	26.56397	0.2258761	10.85888	0.06051794	568.2932	1614.135	2588.431	1.245879	1.319683	2.631193	-15.19906	-28.14329	-29.94773	4.916905	21.93248	2.791878	0.5042857	0.05666666	1.813472
41	Male	Heroin	2above	12	28.38357	0.1721209	5.521112	0.04136446	602.4784	1628.326	2667.879	1.187705	1.092252	4.133258	-27.28161	-35.88075	-40.2786	2.719834	22.25477	2.600473	0.359	0.04714286	2.398082
41	Male	Heroin	2above	13	30.13401	0.1362285	3.951307	0.04189154	590.719	1606.971	2588.336	1.288803	1.090549	5.067029	-19.11481	-29.15923	-32.63365	5.414965	21.97644	2.65252	0.67	0.055	1.358696
41	Male	Heroin	2above	14	29.53854	0.1777341	5.696287	0.04765691	533.3181	1507.608	2561.328	1.408039	1.105766	4.660755	-27.85994	-33.43385	-40.90945	1.358826	20.55758	2.857143	0.4966667	0.09	1.730769
41	Male	Heroin	2above	2	29.16812	0.1065236	4.405531	0.03545257	495.5817	1461.592	2441.715	1.449288	1.249985	4.43469	-21.40425	-28.25467	-34.94201	4.151843	22.5883	5	0.52	0.065	1.724138
41	Male	Heroin	2above	3	28.48863	0.1277191	5.336765	0.04151593	583.7491	1569.251	2537.167	1.431803	1.117496	3.929899	-21.29868	-25.65597	-32.4816	-1.025326	18.0908	2.145923	0.6766666	0.085	1.333333
41	Male	Heroin	2above	4	29.06606	0.1365586	5.592459	0.05911503	480.0787	1559.362	2523.024	1.213645	0.9957038	5.071613	-27.17994	-39.29456	-40.15984	7.677135	22.2764	3.535354	0.2683333	0.0425	3.157895
41	Male	Heroin	2above	5	28.64649	0.1961142	5.553583	0.02951155	574.4689	1576.43	2644.169	1.304253	1.029177	4.666255	-18.63733	-23.99391	-31.04069	0.07749946	17.95847	2.892562	0.3516667	0.055	2.542373
41	Male	Heroin	2above	6	29.60301	0.1308704	3.915916	0.04322974	479.1721	1473.4	2465.033	1.408318	0.9779078	5.253902	-21.11078	-32.86563	-35.76098	6.082864	21.99987	3.305785	0.418	0.0425	2.109705
41	Male	Heroin	2above	7	28.75701	0.1319062	4.684725	0.04304861	444.581	1438.43	2442.152	1.342394	1.025254	4.82884	-26.56498	-34.73597	-42.09417	0.006467432	22.14848	2.255639	1.14	0.14	0.7692308
41	Male	Heroin	2above	8	29.80514	0.10559	4.299297	0.03374106	558.3098	1566.132	2559.206	1.352744	1.083746	3.629823	-20.69939	-29.56377	-32.65511	5.657139	21.5588	4.119851	0.585	0.0425	1.544402
41	Male	Heroin	2above	9	29.3231	0.1582072	6.060106	0.0466759	549.3375	1568.222	2572.571	1.417699	1.080503	4.664194	-27.60024	-38.21681	-41.87154	5.582278	22.24065	5	0.555	0.07666666	1.587302
41	Male	Heroin	2above	15	26.88142	0.1425388	5.774557	0.03224586	530.6978	1523.184	2544.479	1.304902	1.037295	3.111129	-23.21617	-34.90337	-40.22639	1.569514	23.46123	3.472222	0.3966667	0.04333333	2.173913
41	Male	Heroin	2above	24	28.78261	0.08596081	3.333708	0.02640495	462.8154	1479.058	2409.119	1.252977	1.060092	4.454941	-14.09936	-24.78394	-36.30439	3.08385	26.68834	4.812834	0.405	0.055	2.209945
41	Male	Heroin	2above	25	27.42137	0.1491216	4.757952	0.04953471	559.8431	1603.442	2599.843	1.170964	1.289926	2.620186	-44.29119	-47.65899	-56.68903	3.13978	24.00659	3.663004	0.25625	0.075	2.985075
41	Male	Heroin	2above	26	26.56306	0.1920665	6.405327	0.05888533	492.6913	1482.153	2520.208	1.302745	1.421981	1.18717	-41.98889	-49.06038	-55.63255	3.10193	22.33221	2.168022	0.28	0.061	2.770083
41	Male	Heroin	2above	16	26.74222	0.2377652	9.722902	0.0723728	487.0523	1560.261	2562.221	1.320416	1.25078	2.23014	-26.1272	-37.25027	-38.82104	5.778355	20.46255	2.061856	0.5266666	0.09999999	1.604278
41	Male	Heroin	2above	17	25.58777	0.2554094	16.10668	0.0570289	602.6393	1630.445	2680.682	0.9532894	1.464476	1.31125	-36.71821	-43.90841	-49.5796	1.557063	22.34566	1.32626	0.2491667	0.042	3.252033
41	Male	Heroin	2above	18	29.05398	0.1042705	5.181084	0.03927217	579.0585	1618.318	2685.477	1.643201	1.271666	4.406144	-10.6741	-24.25917	-27.63466	5.323127	23.58035	3.167421	0.6633334	0.035	1.421801
41	Male	Heroin	2above	19	28.01159	0.1689688	6.399599	0.05948283	522.1887	1523.245	2533.637	1.556474	1.214947	3.327374	-13.62399	-24.54526	-29.23135	3.125704	21.4622	3.463203	0.69	0.065	1.333333
41	Male	Heroin	2above	20	30.78966	0.1426484	5.174835	0.04756207	615.2643	1629.323	2649.669	1.526362	1.100849	3.770692	-32.78793	-37.93604	-40.49142	4.629113	17.69571	3.396227	0.27	0.0575	3.088803
41	Male	Heroin	2above	21	28.72573	0.1224445	5.938885	0.05709046	592.06	1662.267	2681.704	1.457507	1.142084	3.693073	-10.98227	-22.50328	-25.64784	2.574725	21.27477	3.137255	0.78	0.04	1.209677
41	Male	Heroin	2above	22	27.56444	0.1057426	4.515301	0.03441751	544.0294	1484.983	2592.163	1.285688	1.137633	3.06363	-26.38962	-31.74191	-42.81691	0.3538445	23.806	3.658536	0.412	0.0625	2.083333
41	Male	Heroin	2above	23	27.4183	0.1578197	4.77763	0.0331431	527.4811	1473.677	2669.356	1.109863	1.101886	3.383986	-32.31596	-37.0625	-50.64143	3.371305	29.73626	3.135889	0.3866667	0.062	2.166065
43	Male	Heroin	2year	1	29.27757	0.06937607	2.521605	0.01923426	454.7598	1485.031	2495.124	1.250673	0.938722	6.414891	-20.90376	-40.26153	-40.31886	6.585948	26.25648	3.030303	0.7	0.075	1.257862
43	Male	Heroin	2year	10	28.0513	0.1353063	4.373037	0.03944036	451.781	1479.977	2565.905	1.218901	0.8908116	6.130368	-26.9235	-42.75365	-47.47097	8.571414	30.39998	3.157895	0.595	0.09999999	1.433692
43	Male	Heroin	2year	11	27.96238	0.1064519	3.974155	0.0209748	482.682	1497.393	2500.324	1.269455	0.9788777	5.408931	-27.98184	-43.26786	-49.18949	3.477781	30.2421	4.280156	0.5375	0.07	1.593626
43	Male	Heroin	2year	12	28.35535	0.09652166	3.593849	0.03004872	444.618	1415.703	2431.184	1.442255	1.121022	4.67763	-25.64742	-37.07734	-43.37192	5.489539	25.09282	5.405406	0.436	0.06	1.976285
43	Male	Heroin	2year	13	27.6494	0.1296412	2.882746	0.02158508	477.1755	1461.413	2483.129	1.242388	0.9391245	5.325568	-26.43639	-39.20498	-45.00178	5.561438	25.61048	4.72441	0.3028571	0.042	2.834008
43	Male	Heroin	2year	14	28.80162	0.1240741	3.744516	0.02241228	419.6762	1355.339	2414.35	1.491428	0.971281	5.790608	-17.21301	-29.03165	-39.49642	7.757526	28.42718	4.076087	0.5433333	0.044	1.66205
43	Male	Heroin	2year	2	27.27889	0.1020203	4.882305	0.02112091	444.1513	1426.085	2581.859	1.249079	1.003668	4.69007	-30.4376	-42.43455	-50.75618	3.818281	30.03329	3.636364	0.3325	0.04	2.515723
43	Male	Heroin	2year	3	27.61478	0.156608	5.067039	0.04159764	487.9302	1405.882	2475.311	1.45559	1.040826	4.116507	-14.15552	-22.46591	-31.94526	7.438979	26.5611	2.906977	0.795	0.03	1.204819
43	Male	Heroin	2year	4	27.08708	0.2117881	5.354275	0.07881962	520.8834	1613.267	2544.961	1.171082	1.282587	4.296769	-44.31468	-56.87397	-59.39557	8.173302	28.03539	3.529412	0.246	0.065	3.125
43	Male	Heroin	2year	5	26.6723	0.1780896	4.598066	0.04320146	491.7693	1429.92	2457.195	1.331403	1.017665	4.143934	-17.3996	-25.47475	-35.05538	3.330449	24.30675	3.846154	0.5333333	0.05	1.714286
43	Male	Heroin	2year	6	28.27533	0.1055532	3.043495	0.02869419	443.3425	1421.263	2486.918	1.299161	1.084384	5.195671	-6.905187	-19.83503	-28.79406	8.727074	29.02995	3.636364	0.6833333	0.02	1.408451
43	Male	Heroin	2year	7	27.61426	0.1173712	5.918903	0.01775553	428.1142	1436.401	2403.844	1.33996	0.8807957	4.856793	-24.80301	-35.25261	-43.00456	2.972401	24.91744	2.714932	0.368	0.06333333	2.325582
43	Male	Heroin	2year	8	26.43823	0.1402811	4.927834	0.05076624	460.2927	1470.292	2429.157	1.204535	1.215	3.110191	-52.06228	-60.75892	-64.62097	6.119679	23.9882	4.524887	0.265	0.06142857	2.790698
43	Male	Heroin	2year	9	27.98011	0.1298579	4.663862	0.05785069	494.0792	1429.9	2660.125	1.288636	1.053301	3.804124	-38.61765	-47.41874	-56.54433	4.339894	27.54599	2.868852	0.3133333	0.06333333	2.521008
43	Male	Heroin	2year	15	23.88774	0.2508512	13.61175	0.04095271	450.9128	1498.573	2526.607	1.074136	1.359126	1.993887	-3.44818	-23.93722	-26.45093	4.931253	29.18041	2.608696	1.08	0	0.9174312
43	Male	Heroin	2year	24	28.43901	0.1177358	4.357582	0.04917287	490.4328	1450.735	2466.503	1.430337	1.175085	4.533894	-34.47611	-43.15637	-51.72483	4.802773	26.17001	4.694836	0.2766666	0.045	2.926829
43	Male	Heroin	2year	25	27.73496	0.1608852	6.153458	0.05190709	391.4039	1372.968	2354.305	1.469718	1.070255	3.886975	-42.03148	-49.49282	-57.88426	9.052162	25.95401	4.621849	0.2983333	0.08	2.586207
43	Male	Heroin	2year	26	27.38128	0.1134457	5.66198	0.03161104	413.0828	1387.013	2428.458	1.444142	0.8768611	4.433518	-39.68216	-51.06908	-58.29432	2.921562	27.09771	2.631579	0.2866667	0.05428571	2.690583
43	Male	Heroin	2year	16	26.35569	0.1780628	3.146517	0.04615144	421.2556	1441.163	2322.805	1.307777	1.125138	3.403625	-26.17023	-38.62272	-42.16201	6.326507	23.81573	3.937008	1.04	0.14	0.8333334
43	Male	Heroin	2year	17	26.00824	0.1816223	7.359644	0.05897002	475.9013	1434.237	2409.71	1.200099	0.9704581	2.468098	-23.88812	-34.21409	-42.2244	3.533552	26.54293	4.733728	0.3475	0.04	2.469136
43	Male	Heroin	2year	18	26.89594	0.1705437	6.024055	0.02257662	465.3231	1425.96	2507.585	1.313936	0.9098583	5.27375	-14.18468	-28.96781	-39.59138	3.30634	31.84805	3.846154	0.6166667	0.055	1.485149
43	Male	Heroin	2year	19	25.74083	0.2440992	11.17371	0.07284237	445.3927	1430.688	2385.146	1.271086	1.304941	2.754011	-24.50592	-38.2445	-44.28058	4.355495	26.94499	3.398058	0.5866666	0.06	1.5
43	Male	Heroin	2year	20	27.80877	0.1417607	3.782959	0.0341073	468.7503	1478.467	2465.453	1.277618	1.382969	2.549976	-20.66138	-29.8798	-37.17297	7.955335	25.3755	3.414634	0.348	0.03	2.512563
43	Male	Heroin	2year	21	26.54321	0.1523573	5.193905	0.0303435	466.5841	1441.481	2489.298	1.320086	1.232557	3.548661	-19.2197	-33.63609	-40.63619	2.775784	28.40043	3	0.4375	0.03	2.072539
43	Male	Heroin	2year	22	27.38211	0.1202178	5.295019	0.03426084	449.489	1430.271	2376.097	1.404336	0.9182631	4.072367	-12.85118	-25.19406	-32.7953	2.27876	24.61914	4.090909	0.386	0.05	2.336449
43	Male	Heroin	2year	23	27.34633	0.1237309	5.867706	0.03550618	468.7685	1409.571	2568.741	1.160211	1.185248	5.151712	-14.84311	-32.64574	-42.5728	5.085199	34.692	4.102564	0.57	0.06	1.595745
45	Male	Heroin	2above	1	24.7273	0.1305582	4.4266	0.0574167	451.6021	1533.883	2605.621	0.7484501	1.114033	3.498302	-27.44097	-44.90461	-45.18244	3.508157	26.92791	3.030303	0.675	0.095	1.265823
45	Male	Heroin	2above	10	25.98374	0.1038715	3.385702	0.02267867	457.5468	1477.21	2657.798	1.030963	0.9343489	4.59386	-26.90663	-40.45912	-45.01693	5.659441	28.44554	3.0837	0.6333333	0.07333333	1.357466
45	Male	Heroin	2above	11	25.667	0.1321057	3.23864	0.02024118	470.104	1476.122	2557.034	0.977268	0.9455783	4.673054	-48.6044	-60.29155	-63.20779	3.778495	25.61379	5.217391	0.2357143	0.08	3.167421
45	Male	Heroin	2above	12	25.04503	0.1087025	3.205946	0.04702107	444.6776	1447.971	2496.883	0.8853273	1.265403	3.756848	-23.94959	-38.46356	-41.07169	4.128884	25.88131	4.932735	0.485	0.065	1.860465
45	Male	Heroin	2above	13	26.03949	0.06657579	3.079023	0.02106699	511.2603	1563.414	2597.309	0.8112352	1.051192	4.511511	-38.73231	-53.19507	-53.70742	4.422995	27.04911	5.194805	0.455	0.08	1.785714
45	Male	Heroin	2above	14	24.71525	0.1593524	5.103216	0.04214838	529.2153	1480.637	2652.112	0.8273137	1.174298	2.656667	-39.64604	-48.12341	-55.43195	6.474849	27.1556	3.009259	0.42875	0.09285714	1.873536
45	Male	Heroin	2above	2	24.29764	0.1557537	5.809162	0.04236792	532.1592	1539.19	2618.177	0.7354139	1.495018	2.129354	-27.01005	-40.53825	-45.41921	1.387442	28.15343	5.46875	0.3533333	0.03666667	2.439024
45	Male	Heroin	2above	3	24.15606	0.1644969	5.253719	0.03199012	567.9297	1590.901	2646.868	0.9461018	1.139703	3.270033	-3.833218	-16.17158	-22.66191	5.700521	28.30152	3.623188	1.31	0	0.7575758
45	Male	Heroin	2above	4	25.46214	0.1242402	3.464676	0.0308469	499.3756	1609.555	2616.519	0.8498513	1.25457	3.025769	-40.78958	-51.83691	-53.79575	6.112252	26.37137	3.521127	0.214	0.05666666	3.676471
45	Male	Heroin	2above	5	25.20011	0.08883711	2.17754	0.0217565	454.3221	1379.292	2479.806	0.8993741	1.364191	3.762214	-33.63963	-42.91808	-51.00533	2.474753	25.41442	4.166667	0.2775	0.04	2.919708
45	Male	Heroin	2above	6	25.49705	0.1330512	3.587206	0.04098408	476.3513	1466.577	2560.574	0.8771734	1.245504	3.804072	-15.4035	-29.89736	-33.57066	5.893672	28.8857	4.545455	0.8	0.03	1.176471
45	Male	Heroin	2above	7	23.71521	0.1673637	5.488384	0.04910281	487.0994	1491.034	2599.48	0.9255455	1.344719	1.753888	-19.11766	-29.33385	-35.91032	4.206365	26.3857	2.912621	0.4475	0.065	2
45	Male	Heroin	2above	8	25.12348	0.09886922	4.709011	0.03790805	503.135	1515.906	2600.206	0.858307	1.26191	2.951013	-45.50249	-55.87095	-58.25564	7.932735	25.04096	4.615385	0.24	0.062	3.191489
45	Male	Heroin	2above	9	25.29163	0.1565857	5.298357	0.06830805	495.2388	1399.005	2569.714	0.8208814	1.307798	1.936657	-49.95546	-57.52301	-65.09077	0.6538761	25.70337	3.125	0.2033333	0.06	3.6
45	Male	Heroin	2above	15	24.63854	0.1427436	3.720028	0.03912073	485.9652	1552.703	2621.267	0.7605006	1.496246	3.168059	-27.07857	-44.70877	-43.02691	1.132984	23.79503	3.846154	0.42	0.07	2.083333
45	Male	Heroin	2above	24	25.43329	0.1696754	6.689772	0.04612786	437.764	1364.364	2576.671	0.9718347	0.9455171	2.204767	-38.17041	-47.76873	-55.50117	3.163029	25.03078	3.539823	0.2916667	0.04428571	2.739726
45	Male	Heroin	2above	25	26.7012	0.1629304	5.08378	0.05217739	451.4066	1459.214	2635.667	1.184427	1.293846	3.214982	-34.74261	-43.06053	-50.4195	3.919308	23.93256	3.883495	0.324	0.09333333	2.5
45	Male	Heroin	2above	26	26.46673	0.08904121	4.23138	0.03427557	410.8103	1394.858	2516.829	1.187478	1.299015	3.20435	-17.76681	-31.54461	-37.01145	1.805679	23.24824	3.867404	0.52	0.045	1.724138
45	Male	Heroin	2above	16	24.13153	0.140579	3.186573	0.08520016	445.4334	1482.739	2471.077	0.8882306	1.012336	2.88537	-30.86427	-40.98333	-45.05323	6.227347	24.51044	2.459016	1	0.14	0.862069
45	Male	Heroin	2above	17	24.89769	0.1767794	5.742723	0.05187816	462.5862	1423.487	2601.043	0.960136	1.180593	2.654319	-35.00686	-43.90622	-51.40169	4.695666	27.23536	4.137931	0.28	0.05333333	2.919708
45	Male	Heroin	2above	18	25.71556	0.1198943	4.716122	0.03687825	451.7351	1455.392	2555.756	1.178063	1.119304	3.155939	-2.433841	-15.50886	-21.92653	4.927866	25.26133	4.375	1.53	0	0.6493506
45	Male	Heroin	2above	19	25.22569	0.1674696	7.258886	0.05383036	509.4478	1541.793	2514.455	1.01378	1.304333	2.345641	-27.37999	-38.70557	-41.44561	3.421088	22.94189	3.012048	0.268	0.065	3.164557
45	Male	Heroin	2above	20	27.23996	0.140783	4.741341	0.04806411	494.4561	1509.675	2563.883	1.017632	1.132576	3.870487	-8.385783	-20.33244	-24.11804	7.482899	24.6237	4.242424	1.55	0	0.6329114
45	Male	Heroin	2above	21	25.55149	0.1182884	3.925497	0.03503587	437.1964	1411.85	2544.69	0.982533	1.080953	4.302768	-12.45823	-29.94655	-33.87206	3.155858	28.19963	1.973684	0.67	0.06	1.37931
45	Male	Heroin	2above	22	25.03356	0.1353661	4.976112	0.04893919	477.0304	1428.258	2584.004	1.082571	1.255473	2.81762	-32.89201	-40.12342	-47.73885	6.324279	25.93594	3.932584	0.36	0.05666666	2.325582
45	Male	Heroin	2above	23	24.06772	0.2208229	11.66266	0.04658285	561.1263	1574.908	2740.451	0.8141791	1.196897	2.274091	-26.81438	-37.63786	-42.46476	4.175813	27.12665	3.137255	0.436	0.07	2.008032
46	Male	Heroin	2year	1	26.51595	0.09254028	3.528643	0.0335416	476.7096	1514.976	2563.556	0.9875726	1.340462	4.337265	-30.48943	-44.68523	-45.08194	-2.234477	20.11585	4.895105	0.3866667	0.05	2.189781
46	Male	Heroin	2year	10	27.23528	0.06542651	2.261528	0.02590841	450.7728	1428.568	2536.434	0.8528728	1.024734	5.595933	-39.02853	-53.30899	-55.8233	-0.1405892	22.62378	3.571429	0.8366666	0.15	0.9933775
46	Male	Heroin	2year	11	26.14208	0.1215968	5.215611	0.04720869	470.6776	1449.911	2470.742	0.8690636	1.151678	4.259734	-52.76987	-62.6534	-66.47112	-0.644978	21.53651	3.932584	0.528	0.1825	1.428571
46	Male	Heroin	2year	12	26.56038	0.1669149	2.728899	0.02400603	439.187	1370.245	2402.174	0.9419503	1.113452	4.650698	-29.58588	-43.48312	-46.92559	-2.210182	20.4021	4.560261	0.3628571	0.05333333	2.325581
46	Male	Heroin	2year	13	25.35402	0.08303439	2.659391	0.05122059	444.0144	1391.717	2423.227	0.8257397	1.343625	4.05125	-40.67318	-53.46689	-56.00347	0.1807528	21.37727	4.982206	0.3085714	0.06833334	2.573529
46	Male	Heroin	2year	14	26.0024	0.1772673	4.678125	0.03474196	486.1749	1415.306	2499.709	0.8408305	1.227479	3.847277	-30.38768	-41.41814	-47.27075	2.044454	23.59784	3.180915	0.3845454	0.08166667	2.21328
46	Male	Heroin	2year	2	25.05971	0.1486414	4.867401	0.04218516	468.5428	1440.723	2439.92	0.8597338	1.312888	3.573002	-38.12178	-49.69155	-54.21709	-0.3388651	23.70812	5.142857	0.3475	0.044	2.352941
46	Male	Heroin	2year	3	26.48734	0.1019976	5.66972	0.03113522	456.6575	1396.789	2470.608	0.9654168	1.259327	4.262411	-22.37401	-32.40402	-39.25533	-2.600837	19.61477	3.448276	0.6766666	0.08	1.339286
46	Male	Heroin	2year	4	25.53949	0.1457881	6.022217	0.06144163	498.4022	1541.673	2560.835	0.7927514	1.533516	3.649723	-45.60639	-55.9908	-60.68197	0.2672203	22.51336	3.125	0.305	0.08	2.580645
46	Male	Heroin	2year	5	25.00814	0.09813018	3.79994	0.02655183	507.9337	1441.804	2487.548	0.9877633	1.129061	3.553385	-27.23444	-35.68719	-41.57739	1.460693	19.01507	4.242424	0.46	0.08	1.886793
46	Male	Heroin	2year	6	26.03169	0.1117272	3.319372	0.02869109	440.9037	1403.044	2457.604	0.9627934	1.217732	3.628316	-16.45724	-31.95891	-36.84904	-0.6819948	22.39278	3.465347	0.44	0.045	2.051282
46	Male	Heroin	2year	7	25.67438	0.1339862	5.287539	0.03483044	416.8228	1402.154	2404.648	1.033222	1.228952	3.567442	-20.53862	-33.19827	-37.21988	-0.9723007	18.74381	3.319502	0.7066666	0.09	1.276596
46	Male	Heroin	2year	8	24.86792	0.1232837	5.73632	0.0469081	500.9154	1473.636	2452.103	0.7363825	1.469948	2.945241	-55.10974	-64.71986	-67.51563	1.136824	19.32993	5.15873	0.2225	0.065	3.252033
46	Male	Heroin	2year	9	25.89877	0.1816332	4.876163	0.04460519	503.9047	1441.35	2509.597	0.7974972	1.454567	4.249449	-53.78933	-64.59723	-69.48852	-2.828688	22.74198	3.692308	0.3328571	0.1183333	2.208202
46	Male	Heroin	2year	15	25.66343	0.09043524	3.319504	0.04855476	434.6595	1476.814	2542.387	0.7844583	1.29391	4.891399	-3.119877	-26.17335	-26.63583	-0.3071533	25.30708	3.361345	1.12	0	0.8849558
46	Male	Heroin	2year	24	26.06544	0.1527092	5.705814	0.03706824	505.0271	1468.972	2518.301	0.9401357	1.159012	4.035116	-46.75868	-59.23848	-64.82864	-1.732531	24.58672	4.489796	0.4575	0.096	1.666667
46	Male	Heroin	2year	25	24.70873	0.3120016	11.04798	0.05632055	530.7294	1545.6	2599.908	0.7127426	1.325726	1.273498	-63.46462	-69.0526	-73.49966	0.3130027	21.8231	2.449889	0.1875	0.07266667	3.61991
46	Male	Heroin	2year	26	25.93148	0.1142555	5.163603	0.02886477	506.3664	1523.004	2527.656	0.90347	1.262039	2.935244	-32.6367	-44.52387	-50.50817	-2.757207	22.17021	4.661017	0.384	0.04666666	2.164502
46	Male	Heroin	2year	16	26.32493	0.2839713	3.980232	0.03770795	456.1856	1448.746	2394.148	1.087572	1.146398	3.110109	-33.38705	-46.24494	-44.56995	-0.4752143	16.28876	4.545455	0.35	0.05	2.380952
46	Male	Heroin	2year	17	26.65133	0.1985423	5.197229	0.03200553	446.8927	1385.055	2375.382	0.9689786	1.285827	3.412912	-44.70822	-54.29998	-59.09674	0.6395991	22.28317	4.761905	0.2066666	0.04166666	3.680982
46	Male	Heroin	2year	18	24.60686	0.1686582	5.678801	0.05153758	515.1884	1494.587	2565.068	0.8161098	1.347607	3.082309	-13.41185	-27.601	-34.42775	-0.3168037	26.22885	3.265306	1.12	0.09	0.8474576
46	Male	Heroin	2year	19	26.04081	0.2794812	6.419788	0.0463552	493.7149	1465.85	2484.277	0.9024126	1.602567	2.605216	-27.28813	-40.12536	-44.72406	-1.101448	22.83589	3.921569	0.336	0.0525	2.525253
46	Male	Heroin	2year	20	24.31301	0.2119363	10.78317	0.06307319	582.4495	1606.621	2634.612	0.7493589	1.615001	1.596427	-37.1101	-47.05739	-50.55022	0.05317052	22.01541	3.448276	0.3014286	0.04285714	2.745098
46	Male	Heroin	2year	21	26.17526	0.1068696	4.681072	0.02554545	470.0962	1466.017	2543.32	0.8705333	1.003033	4.679354	-14.29395	-31.85843	-39.46245	-1.098441	29.33599	2.475248	0.61	0.035	1.538462
46	Male	Heroin	2year	22	26.1318	0.2554897	5.817696	0.03969243	505.2664	1530.818	2515.593	0.8904288	1.370997	2.857886	-29.98728	-39.73535	-42.884	-1.721874	18.39536	2.930403	0.3242857	0.04	2.61194
46	Male	Heroin	2year	23	25.50396	0.178816	4.974539	0.03479691	506.1291	1416.602	2549.975	0.7455171	1.18662	3.738113	-37.194	-50.93559	-59.08304	0.5626366	31.40219	3.23741	0.3185714	0.066	2.573529
48	Male	Heroin	2above	1	29.63877	0.08461065	1.489986	0.02189506	551.5937	1601.84	2666.535	1.000824	0.8474143	6.736753	-18.20956	-37.33376	-38.21249	11.63904	32.43366	5	1.26	0.06	0.7462687
48	Male	Heroin	2above	10	29.94067	0.04344776	1.025415	0.01686053	522.2457	1562.469	2705.212	0.9480603	0.9527527	7.575014	-29.94405	-45.20396	-53.13336	7.643797	37.5806	4.5	0.83	0.095	1.058201
48	Male	Heroin	2above	11	29.77368	0.08566577	2.128296	0.01729667	580.5053	1587.563	2629.654	1.071351	1.0136	7.048479	-34.8457	-49.77242	-55.73288	6.052556	34.99781	5.045871	0.295	0.055	2.830189
48	Male	Heroin	2above	12	28.53504	0.1333794	2.360453	0.02183219	520.2759	1558.788	2629.06	0.8830867	1.058819	7.093378	-32.02735	-48.15745	-53.85471	8.613452	37.08766	5.020921	0.5075	0.055	1.716738
48	Male	Heroin	2above	13	29.98803	0.09985673	1.428627	0.02960682	622.8591	1702.807	2720.166	0.8403071	0.8759214	7.29792	-27.8606	-42.63937	-46.27488	11.0705	35.64679	5.181347	0.835	0.06	1.092896
48	Male	Heroin	2above	14	29.21451	0.1102804	2.788067	0.02074027	494.0167	1441.489	2625.342	0.9559993	0.9805002	6.859408	-23.6584	-36.99877	-47.7496	4.971684	33.51375	3.726708	0.566	0.06	1.582279
48	Male	Heroin	2above	2	29.43311	0.08457012	4.691601	0.03158257	461.3485	1429.295	2454.591	0.9450345	1.30922	6.46969	-24.46851	-40.21178	-46.26258	11.33168	33.51023	5.128205	0.5	0.035	1.801802
48	Male	Heroin	2above	3	28.51625	0.1675481	3.964609	0.03012176	488.5469	1455.173	2592.273	1.051653	1.059887	6.289384	-8.110486	-26.43707	-35.13701	6.640775	34.90634	4.580153	1.24	0	0.8
48	Male	Heroin	2above	4	28.06829	0.1672613	4.426506	0.07466956	575.2409	1668.7	2725.059	0.9158895	1.096536	5.408292	-50.40706	-61.03128	-66.35551	9.694859	33.65286	2.816901	0.535	0.08	1.470588
48	Male	Heroin	2above	5	28.78758	0.1127604	3.706873	0.02209849	531.2836	1522.424	2763.434	0.9440903	1.351092	5.032447	-18.4645	-30.67018	-40.16136	7.390213	31.46772	4.081633	0.65	0.06	1.41844
48	Male	Heroin	2above	6	30.50953	0.05527369	1.514624	0.02735686	527.9633	1552.555	2703.634	1.077571	0.7386068	7.403997	-26.18476	-42.00475	-47.52787	9.055114	35.31192	4.624278	0.74	0.065	1.212121
48	Male	Heroin	2above	7	29.46233	0.092998	3.420019	0.02001494	500.7753	1494.379	2602.238	1.033409	1.084239	6.363641	-25.67622	-38.01879	-48.59109	4.842979	31.87368	2.873563	0.725	0.065	1.197605
48	Male	Heroin	2above	8	28.85625	0.1978274	4.08102	0.028545	496.609	1542.546	2580.452	0.8324967	1.299103	5.700508	-42.53202	-54.74471	-60.69959	8.381553	34.32922	5.487805	0.21	0.02833333	3.821656
48	Male	Heroin	2above	9	27.46578	0.2167207	9.408724	0.04919712	594.6362	1578.781	2720.638	0.7821873	1.168213	3.016044	-55.95366	-65.3011	-70.57666	6.595287	30.0758	3.135889	0.202	0.06	3.558719
48	Male	Heroin	2above	15	28.00186	0.1267819	4.694729	0.04492461	554.1373	1591.859	2676.838	0.7255549	1.281409	5.489288	-11.31525	-28.06471	-32.09635	8.682361	33.97929	3.191489	0.87	0	1.136364
48	Male	Heroin	2above	24	29.30272	0.09660119	2.668451	0.02436767	588.7714	1615.344	2692.185	0.8698164	1.160324	6.682106	-23.18607	-39.63806	-45.66277	6.521891	36.23847	3.846154	0.7	0.03	1.324503
48	Male	Heroin	2above	25	29.24832	0.2322582	3.721764	0.03932083	580.8417	1634.205	2724.65	0.901383	1.11052	5.293581	-34.62046	-48.05103	-50.31291	10.07716	31.87919	4.972376	0.3825	0.0325	2.272727
48	Male	Heroin	2above	26	27.54769	0.1872724	4.633947	0.1001487	612.158	1613.567	2675.651	0.8696352	1.404324	3.413322	-34.17991	-43.55008	-47.96222	6.035995	28.13419	4.651163	0.276	0.05333333	3.030303
48	Male	Heroin	2above	16	29.12214	0.04446582	1.90069	0.0237906	560.2507	1562.888	2646.471	0.8103998	0.9536415	6.283534	-38.19011	-52.57565	-54.85149	8.790928	31.569	4.310345	0.9	0.16	0.925926
48	Male	Heroin	2above	17	27.98779	0.1593786	4.899563	0.04276054	519.0268	1484.79	2608.604	0.9416896	1.246586	5.846591	-22.61231	-37.98316	-41.67073	7.974224	32.34049	5.426357	0.3666667	0.04	2.439024
48	Male	Heroin	2above	18	29.1792	0.07918973	3.294207	0.03642091	496.7206	1509.074	2614.73	0.9670941	1.212858	5.908435	-19.29889	-34.94366	-38.96465	9.37784	31.16353	4.402516	0.4633333	0.03	2
48	Male	Heroin	2above	19	28.02315	0.1296392	5.296131	0.04556806	478.0559	1492.765	2560.881	0.8109921	1.051322	5.091393	-26.47747	-40.42095	-45.35194	8.574533	31.18376	4.069767	0.49	0.055	1.840491
48	Male	Heroin	2above	20	28.38474	0.160685	4.003994	0.04951014	595.2677	1679.934	2775.666	0.8383274	1.248738	5.251866	-29.89376	-45.01607	-49.08972	7.222574	34.0959	4.663213	0.55	0.05333333	1.595745
48	Male	Heroin	2above	21	27.77776	0.1348246	4.696896	0.03654703	609.6263	1630.242	2726.819	0.8354841	1.101694	5.437315	-16.03192	-32.38792	-39.15145	6.321642	35.69977	3.797468	0.715	0.05	1.324503
48	Male	Heroin	2above	22	27.95727	0.1584603	3.991899	0.03581416	497.9584	1447.89	2637.84	0.7386093	1.020419	4.880278	-38.6785	-52.70911	-59.62167	6.348016	34.70984	3.783784	0.2416667	0.03166667	3.351955
48	Male	Heroin	2above	23	28.6001	0.1212259	4.141537	0.03874614	577.494	1609.354	2774.324	0.7712389	1.251155	6.290242	-21.5222	-40.49109	-45.27025	8.71899	38.7137	5.517241	0.65	0.06	1.438849
49	Male	Heroin	2year	1	25.24037	0.1425195	3.040525	0.03350425	546.9768	1667.437	2790.456	0.7092231	1.151963	4.914471	-41.88917	-57.89535	-61.26084	1.807613	32.51632	4.026845	0.3733333	0.08	2.112676
49	Male	Heroin	2year	10	25.00875	0.1054336	3.046503	0.08311266	502.1186	1525.362	2724.545	0.6474262	1.342929	3.436899	-39.84987	-52.87299	-58.06453	3.092305	29.76861	4.597702	0.408	0.095	1.976285
49	Male	Heroin	2year	11	25.22844	0.1106034	3.102627	0.03174267	517.5148	1513.532	2678.822	0.7826522	1.344401	3.723625	-40.71395	-52.96461	-58.13121	0.7689998	26.94912	5.627706	0.5966667	0.1266667	1.345291
49	Male	Heroin	2year	12	24.08531	0.1617702	3.731628	0.02252458	564.158	1618.254	2704.716	0.6696755	1.439106	2.381643	-39.97961	-52.51048	-56.27967	-0.174927	25.86237	4.334365	0.2281818	0.05714286	3.492064
49	Male	Heroin	2year	13	24.18622	0.1641197	4.560694	0.02829591	503.9494	1537.481	2680.756	0.6520919	1.204358	3.030608	-48.53601	-59.44807	-64.0746	1.485484	26.31459	4.363636	0.2928571	0.05875	2.621723
49	Male	Heroin	2year	14	24.9209	0.1380642	3.862087	0.02854571	512.4841	1500.97	2676.822	0.727746	1.07973	3.333218	-28.43866	-39.58717	-47.39435	1.80598	27.17445	4.116223	0.5883333	0.08399999	1.477833
49	Male	Heroin	2year	2	24.21887	0.1558046	4.389963	0.03346373	565.8515	1537.056	2703.66	0.5825242	1.37181	3.388403	-42.45755	-55.87749	-60.48731	1.736928	30.70674	5.806452	0.3	0.05	2.666667
49	Male	Heroin	2year	3	24.62042	0.1683256	5.491974	0.05200937	505.3326	1477.201	2666.594	0.6951016	1.192964	2.782461	-34.9673	-46.29994	-53.99057	2.93541	29.10022	2.390438	0.5125	0.08	1.632653
49	Male	Heroin	2year	4	26.18102	0.143326	2.943655	0.02511325	545.0572	1639.963	2687.045	0.6876376	1.467129	3.965852	-39.4678	-52.35043	-54.96172	5.080728	27.84429	4.081633	0.3866667	0.06	2.112676
49	Male	Heroin	2year	5	23.88677	0.1568665	4.998035	0.05057387	520.0479	1492.223	2642.965	0.7398922	1.335267	1.843605	-22.26412	-33.73254	-41.61934	-0.2472919	26.1089	3.773585	0.4466667	0.04	1.973684
49	Male	Heroin	2year	6	23.52686	0.162821	4.626446	0.06311642	519.7308	1532.53	2693.045	0.5928122	1.404947	3.033446	-30.39414	-44.79282	-49.00824	0.2183105	28.8995	3.755869	0.2883333	0.044	2.912621
49	Male	Heroin	2year	7	25.16258	0.1072387	4.723036	0.04158271	497.6701	1476.304	2680.867	0.7883303	1.229014	3.343176	-39.61028	-49.28874	-55.78469	2.589648	27.30703	2.985075	0.53	0.09333333	1.546392
49	Male	Heroin	2year	8	22.70418	0.1805457	7.08466	0.04047966	502.9305	1490.292	2613.147	0.5373092	1.305909	1.470185	-61.22396	-70.04476	-74.89951	3.108953	29.60115	6.435644	0.1942857	0.07166667	3.571429
49	Male	Heroin	2year	9	24.01377	0.2079422	8.9219	0.07317385	484.5827	1442.547	2689.317	0.6494945	1.409693	1.677814	-82.3597	-91.03564	-95.96657	3.858039	28.92485	3.928571	0.2371428	0.1342857	2.554744
49	Male	Heroin	2year	15	24.42053	0.1251851	2.685858	0.07359165	486.4979	1529.286	2602.016	0.5794756	1.353545	3.937298	-45.65083	-59.09371	-61.65464	1.052193	29.01499	3.703704	0.39	0.06	1.980198
49	Male	Heroin	2year	24	25.28116	0.1402789	3.207529	0.07537876	523.271	1554.237	2698.7	0.707446	1.193319	2.537063	-57.21422	-66.40989	-72.85831	3.51121	26.75728	4.482759	0.2475	0.09857142	2.816901
49	Male	Heroin	2year	25	24.63598	0.1687497	3.040365	0.07854159	475.5252	1520.766	2686.47	0.7138588	1.206542	2.789138	-46.77955	-58.66922	-64.19744	1.94953	27.27569	4.545455	0.2983333	0.09199999	2.542373
49	Male	Heroin	2year	26	23.09741	0.1689369	7.161556	0.04057236	460.6824	1448.845	2580.326	0.6234139	1.231449	0.98373	-65.77695	-74.50429	-78.55351	2.333425	25.34964	3.921569	0.195	0.08199999	3.322259
49	Male	Heroin	2year	16	24.2422	0.1503877	2.795092	0.03532625	506.4531	1542.819	2584.836	0.7489286	1.350545	2.188132	-34.31697	-46.70456	-51.27477	2.183334	26.72391	4.672897	0.415	0.15	1.980198
49	Male	Heroin	2year	17	23.30379	0.2015595	8.813679	0.05013125	577.3573	1586.821	2684.481	0.5427011	1.676338	1.035845	-45.62589	-58.20262	-63.26202	3.917192	30.66009	3.947368	0.3766667	0.09333333	2.040817
49	Male	Heroin	2year	18	25.28371	0.2236758	4.516808	0.04388198	497.8088	1492.615	2623.816	0.7567654	1.367024	2.547423	-15.94385	-30.50895	-37.84525	2.286647	29.54723	3.809524	0.37	0.06	2.45098
49	Male	Heroin	2year	19	26.65085	0.2645863	4.305109	0.03855402	473.3037	1456.956	2605.28	0.7750722	1.409895	2.542569	-39.60895	-52.40567	-57.04618	0.6363857	26.56192	4.395605	0.35	0.08	2.312139
49	Male	Heroin	2year	20	25.42243	0.134545	3.490646	0.04660255	493.9877	1527.943	2665.552	0.7807922	1.466776	2.688414	-41.94134	-53.43341	-55.33493	2.443876	22.75238	5.789474	0.3675	0.0675	2.173913
49	Male	Heroin	2year	21	24.73128	0.08275684	2.985865	0.02304549	444.8186	1358.924	2571.861	0.6780847	1.442184	3.702017	-22.91623	-39.09117	-47.90379	0.1197077	31.07432	3.636364	0.69	0.075	1.273885
49	Male	Heroin	2year	22	24.68682	0.1382634	4.167751	0.03486417	485.9995	1475.343	2597.369	0.7540713	1.500941	2.36384	-35.51426	-47.55997	-53.42535	3.956397	27.91162	4.278075	0.3775	0.07333333	2.222222
49	Male	Heroin	2year	23	23.60833	0.181666	5.374319	0.0660299	557.828	1575.603	2759.164	0.5689501	1.559528	2.127516	-34.94267	-49.57637	-56.78201	1.008443	30.65302	3.49345	0.4575	0.0575	1.801802
5	Male	Heroin	2less	1	24.48199	0.1796047	7.588314	0.06666551	393.7008	1438.232	2455.98	0.3055867	1.279871	2.525054	-96.2109	-103.9034	-107.0101	0.7090487	21.73547	1.811594	0.2233333	0.17	2.222222
5	Male	Heroin	2less	10	21.4414	0.09132476	2.405167	0.0254247	475.2581	1559.967	2689.726	0.2467191	0.9993537	3.30599	-83.24886	-93.19837	-97.62589	6.671117	32.82815	3.3241	0.72	0.43	0.8498583
5	Male	Heroin	2less	11	20.877	0.1070728	3.718971	0.03091494	461.0591	1494.215	2604.111	0.2340109	1.236537	2.829648	-85.52041	-95.39751	-100.0986	5.282349	32.29482	3.303303	0.2757143	0.17	2.147239
5	Male	Heroin	2less	12	20.69508	0.0736317	2.12199	0.02414308	419.0867	1429.592	2510.969	0.2274704	1.201563	3.577161	-77.49147	-88.31943	-93.31916	3.181932	29.96269	3.416149	0.6766666	0.2575	0.9463723
5	Male	Heroin	2less	13	20.6322	0.08910629	2.464634	0.02185241	409.237	1421.247	2512.279	0.2114826	1.318336	3.675183	-85.97496	-96.36739	-101.1752	6.662784	31.43631	3.071672	0.338	0.216	1.74216
5	Male	Heroin	2less	14	20.02328	0.1161769	3.024775	0.03660805	493.4576	1464.644	2567.359	0.226051	1.154738	1.970758	-76.44589	-85.23891	-91.30639	6.186806	32.32914	4.20354	0.4185714	0.17375	1.565996
5	Male	Heroin	2less	2	21.39562	0.128483	4.112404	0.03923151	521.3348	1545.531	2594.087	0.1885857	1.09401	2.658509	-122.9118	-129.1869	-132.002	7.406614	31.13366	1.772152	0.53	0.555	0.7731959
5	Male	Heroin	2less	3	20.31665	0.1232634	4.522291	0.03954282	497.6303	1521.209	2592.883	0.1969075	1.126961	2.372978	-74.45425	-84.25406	-89.52715	8.416497	34.34411	2.341137	0.6533334	0.2933333	1.030928
5	Male	Heroin	2less	4	21.77192	0.07022631	1.494217	0.02608992	475.7146	1557.899	2566.99	0.197986	1.257975	3.750583	-114.3693	-120.4643	-123.153	6.459094	30.45877	2.892562	0.545	0.4066667	0.8474576
5	Male	Heroin	2less	5	21.2353	0.08308471	2.093925	0.02902544	447.4495	1411.521	2422.093	0.2227272	0.9352331	3.179477	-107.8901	-115.0493	-118.2978	8.617413	28.63562	3.846154	0.3166667	0.2475	1.485149
5	Male	Heroin	2less	6	22.31445	0.09538451	2.137016	0.03134647	463.2267	1499.417	2543.796	0.2005015	1.035837	3.617358	-121.6474	-127.5992	-130.2456	6.593923	30.00786	2.097902	0.344	0.482	1.182033
5	Male	Heroin	2less	7	20.98803	0.09955339	3.514992	0.02432921	461.5587	1442.84	2528.108	0.280567	1.02912	3.271857	-92.92491	-100.0907	-104.8226	6.820423	30.42976	2.64151	0.735	0.54	0.7722008
5	Male	Heroin	2less	8	21.40906	0.1299142	2.993431	0.03279994	511.7585	1554.525	2573.85	0.2180559	1.601961	2.652244	-95.567	-103.1176	-105.378	8.009987	29.37891	3.41297	0.2616667	0.3833333	2.090592
5	Male	Heroin	2less	9	21.16361	0.1001081	3.895573	0.03305312	474.5601	1425.848	2614.39	0.2020674	1.097165	2.299035	-117.7503	-124.2736	-128.2966	5.194286	28.91158	2.242152	0.2642857	0.30125	1.587302
5	Male	Heroin	2less	15	19.70753	0.08060271	3.221098	0.01964154	461.9134	1566.351	2570.105	0.1756524	0.9358282	3.311129	-119.6346	-128.231	-129.5934	9.008234	32.69969	2.531646	0.9899999	0.645	0.4329004
5	Male	Heroin	2less	24	20.39882	0.09205998	2.938593	0.03551752	471.0411	1450.376	2528.213	0.2073829	1.307748	2.653948	-90.53875	-99.24786	-103.7889	7.342453	31.53225	3.474904	0.355	0.2	1.587302
5	Male	Heroin	2less	25	19.71952	0.09480769	3.151094	0.02912696	452.1425	1447.787	2524.781	0.187722	1.259439	2.549818	-95.9519	-104.8037	-108.7937	5.525632	30.049	3.321033	0.288	0.1833333	1.886793
5	Male	Heroin	2less	26	19.94545	0.07897526	2.984388	0.03095897	421.1736	1406.259	2500.194	0.1882626	1.479572	2.502968	-94.35014	-104.3403	-108.5445	6.539898	32.01746	2.892562	0.32	0.24	1.702128
5	Male	Heroin	2less	16	19.58612	0.06333041	1.654715	0.01914985	464.7066	1440.78	2521.234	0.1907196	0.6739792	4.341946	-116.0693	-122.6361	-126.2003	8.67981	32.9817	3.448276	0.76	0.45	0.591716
5	Male	Heroin	2less	17	20.29244	0.1150484	4.990992	0.04177117	458.5837	1439.825	2553.36	0.1850812	1.211164	2.835802	-117.8858	-123.6869	-127.2787	6.819739	32.28573	3.375528	0.505	0.41	0.8733625
5	Male	Heroin	2less	18	19.75249	0.06650146	2.235416	0.03690522	470.3536	1504.265	2529.246	0.223588	1.153029	1.979796	-89.32506	-98.75185	-102.0337	7.768406	30.57872	3.463203	0.4366667	0.29	1.327434
5	Male	Heroin	2less	19	20.25342	0.09605075	3.152651	0.02973524	535.6147	1597.665	2630.23	0.1906979	1.2503	2.900978	-103.0513	-112.008	-114.4411	6.250154	31.85653	3.088803	0.3175	0.1916667	1.574803
5	Male	Heroin	2less	20	20.81685	0.08437037	3.117292	0.0336922	515.8716	1551.945	2563.513	0.1783557	1.728029	2.527319	-100.7029	-107.9464	-110.4932	9.067858	30.73733	2.755906	0.3275	0.2675	1.612903
5	Male	Heroin	2less	21	19.42699	0.09361832	2.876207	0.01902876	438.9705	1430.838	2529.866	0.2128598	0.8149927	2.995104	-103.2237	-113.3323	-116.6404	8.723027	33.92257	3.030303	0.224	0.204	2.212389
5	Male	Heroin	2less	22	19.67564	0.1002889	2.947416	0.03684607	462.0976	1443.518	2482.72	0.1957006	1.559872	1.693966	-90.82193	-99.73647	-103.8538	7.854718	30.84276	3.375528	0.256	0.176	2.173913
5	Male	Heroin	2less	23	19.60099	0.09735428	3.314726	0.04237054	491.3624	1492.512	2627.036	0.1939055	1.396119	1.399223	-95.34409	-105.026	-109.403	7.936536	33.5742	4.247104	0.35	0.26	1.574803
50	Male	Heroin	2year	1	24.83925	0.1348774	3.918316	0.02341091	481.4655	1500.346	2534.761	1.462215	0.9437785	4.389726	-25.57635	-37.04951	-42.71369	0.09468655	25.39984	3.08642	0.68	0.08	1.282051
50	Male	Heroin	2year	10	25.41628	0.1154925	3.516024	0.04882802	480.0445	1463.573	2552.918	1.339866	1.018779	4.335478	-25.14557	-38.68913	-44.54086	2.402806	28.01725	3.802282	0.5425	0.065	1.593626
50	Male	Heroin	2year	11	25.94172	0.1475132	5.485477	0.04028545	500.7747	1492.758	2488.79	1.391621	1.063988	4.001266	-41.21796	-50.43413	-56.5525	3.081346	25.23914	3.819445	0.3128572	0.06714286	2.5
50	Male	Heroin	2year	12	24.84076	0.1138922	3.158737	0.03633497	463.9927	1443.116	2416.045	1.354832	1.234216	3.542502	-23.3283	-36.27025	-41.12713	-0.1378615	23.39264	4.395604	0.5875	0.0525	1.50376
50	Male	Heroin	2year	13	24.61318	0.1114302	2.564178	0.05856917	535.5751	1523.926	2544.952	1.26123	1.194799	3.338776	-32.79547	-43.56973	-48.67763	-0.2929311	23.70337	3.956835	0.37	0.06166666	2.197802
50	Male	Heroin	2year	14	25.85131	0.1370075	3.436264	0.03082235	451.6337	1391.526	2455.078	1.372788	1.071012	4.198905	-17.96737	-27.61498	-36.19301	3.218594	25.46127	4.225352	0.5283333	0.06333333	1.719198
50	Male	Heroin	2year	2	24.15911	0.1673671	5.564199	0.03885504	513.6492	1504.344	2550.443	1.218651	0.9006262	3.429475	-29.8084	-42.39356	-47.45674	0.1236437	25.27664	4.046243	0.355	0.045	2.380952
50	Male	Heroin	2year	3	24.99458	0.1614248	6.212109	0.08757699	576.9552	1563.212	2559.744	1.340289	1.006446	2.882926	-9.31252	-19.51246	-29.12378	1.784369	27.47941	3.592814	0.78	0	1.242236
50	Male	Heroin	2year	4	24.08192	0.1658236	5.739058	0.04518139	522.5892	1560.886	2519.364	1.217937	1.373956	2.938449	-36.89663	-50.11937	-53.82261	3.90399	26.27216	3.592814	0.3275	0.055	2.484472
50	Male	Heroin	2year	5	23.59923	0.1243394	3.92761	0.03457611	511.087	1480.666	2505.693	1.303688	1.173271	1.930676	-29.35012	-38.67875	-44.37576	-0.3029773	21.81949	3.10559	0.266	0.03	3.205128
50	Male	Heroin	2year	6	26.03696	0.1087298	2.59951	0.05533115	474.2216	1467.626	2478.219	1.261417	1.153578	3.482107	-38.61958	-46.24598	-52.18914	3.342277	24.98089	3.305785	0.378	0.06166666	2.109705
50	Male	Heroin	2year	7	25.13065	0.08745942	4.579233	0.0365735	455.0609	1432.691	2462.256	1.331794	1.12054	3.504777	-33.53107	-41.05454	-48.29489	2.200797	23.14322	2.727273	0.4425	0.058	1.860465
50	Male	Heroin	2year	8	24.88068	0.09061954	3.813591	0.03535799	474.3456	1458.055	2496.936	1.216579	1.350304	3.00259	-42.04852	-51.05555	-57.53142	2.054176	25.69466	5.286344	0.348	0.06	2.262443
50	Male	Heroin	2year	9	25.35328	0.1446053	5.216642	0.03562634	489.9706	1424.084	2513.514	1.217502	1.0074	3.140768	-49.39832	-57.55072	-64.42609	3.140068	26.9502	3.478261	0.2357143	0.06285714	3.139014
50	Male	Heroin	2year	15	23.69198	0.1254022	3.757587	0.04169171	541.6041	1536.008	2547.636	1.131188	1.400029	2.74939	-21.30486	-35.69559	-37.90822	-0.5807545	21.53687	2.836879	1.22	0.055	0.7352941
50	Male	Heroin	2year	24	25.30518	0.1106297	3.542786	0.02524621	438.1622	1370.952	2397.451	1.34341	1.19722	3.272437	-31.08699	-41.72906	-50.16404	1.432099	25.29048	5.025126	0.314	0.0625	2.590674
50	Male	Heroin	2year	25	24.92168	0.1352903	4.75989	0.04014304	505.3444	1467.957	2496.685	1.308156	1.001254	2.878431	-40.41444	-49.59973	-56.45863	2.489455	24.28862	4.104478	0.255	0.05857143	3.053435
50	Male	Heroin	2year	26	23.93361	0.1239288	4.516888	0.02177958	472.4706	1440.565	2443.852	1.199675	1.085457	2.76146	-37.47056	-47.2761	-54.55159	-0.1970696	24.64419	3.319502	0.2275	0.04	3.448276
50	Male	Heroin	2year	16	24.94556	0.09584016	3.07914	0.02540358	446.7854	1447.595	2410.029	1.426188	0.92014	3.820696	-51.42503	-58.6167	-62.98787	1.337231	19.55333	3.546099	1	0.16	0.7407407
50	Male	Heroin	2year	17	24.95914	0.1460789	5.606201	0.03666214	485.0936	1408.612	2403.768	1.178663	1.057729	1.937214	-44.00942	-50.29818	-58.33905	3.589571	22.36282	3.910614	0.274	0.0625	2.890173
50	Male	Heroin	2year	18	23.33242	0.1321996	3.896729	0.05474902	490.5933	1434.951	2486.078	1.210745	1.176759	2.173666	-19.94532	-31.85584	-39.68239	0.7337089	25.33562	4.040404	0.5833333	0.055	1.554404
50	Male	Heroin	2year	19	24.20667	0.1512518	5.106009	0.05650285	463.3501	1423.889	2444.223	1.361737	1.33404	2.693913	-23.11159	-36.08219	-41.53154	-2.141526	20.18157	3.517588	0.4075	0.05	2.094241
50	Male	Heroin	2year	20	26.38998	0.1160543	3.13838	0.04037389	506.1747	1508.641	2493.989	1.208545	1.02471	3.033516	-37.59422	-46.55692	-52.11846	2.663123	24.713	3.626943	0.25	0.05	3.191489
50	Male	Heroin	2year	21	24.80958	0.09775101	4.651756	0.02450728	398.4596	1362.551	2403.804	1.389566	1.165702	3.870627	-25.68442	-36.92782	-44.35233	-0.7740895	23.62811	2.824859	0.4833333	0.045	1.764706
50	Male	Heroin	2year	22	24.25674	0.1184056	5.046579	0.03999936	500.5104	1449.467	2454.867	1.209409	1.236108	2.041097	-17.24644	-26.77822	-35.94329	1.387638	24.92181	3.703704	0.6433333	0.05	1.428571
50	Male	Heroin	2year	23	24.04322	0.1162083	4.457123	0.05613502	473.062	1398.107	2483.964	1.236674	1.319958	2.630305	-13.25132	-27.52465	-35.79262	0.3040914	28.00076	3.535354	0.895	0.045	1.041667
51	Male	Heroin	2year	1	24.34031	0.1664802	5.543745	0.1134425	457.9862	1491.513	2441.414	1.266523	1.55103	3.871116	-38.3352	-54.35777	-56.6193	5.295463	28.78395	3.409091	0.7	0.12	1.183432
51	Male	Heroin	2year	10	24.29142	0.2296118	3.795319	0.07756712	518.7882	1447.166	2544.724	1.109198	1.365882	3.334688	-35.41191	-50.51311	-57.2673	1.737174	31.3734	3.215434	0.4283333	0.06	1.967213
51	Male	Heroin	2year	11	24.32525	0.1577622	3.661427	0.04302976	549.4561	1552.977	2622.03	1.236988	1.228915	3.709422	-41.78823	-55.29602	-59.61028	0.121021	28.69822	4	0.33	0.105	2.413793
51	Male	Heroin	2year	12	23.81722	0.1407167	2.251215	0.07096866	570.5201	1567.917	2647.17	1.120102	1.288087	2.358907	-43.51163	-55.60273	-60.60355	-0.1488049	26.94572	2.793296	0.3077778	0.057	2.549575
51	Male	Heroin	2year	13	23.04646	0.1827144	7.296839	0.05914216	589.2487	1595.122	2667.874	1.086703	1.372381	1.979385	-48.30967	-61.17199	-66.15056	1.329223	28.07691	4.013378	0.2566667	0.06142857	3.082192
51	Male	Heroin	2year	14	24.95651	0.1188125	3.570095	0.03906967	535.8698	1488.531	2602.786	1.107294	1.098418	3.854203	-34.39836	-47.72577	-54.08762	0.2607461	27.52934	3.281853	0.4777778	0.09999999	1.754386
51	Male	Heroin	2year	2	23.69362	0.1818097	6.33238	0.07774238	531.3958	1472.552	2496.486	1.110099	1.218439	2.205909	-36.88716	-51.69168	-54.92067	4.569663	31.13292	4.102564	0.314	0.0475	2.688172
51	Male	Heroin	2year	3	24.10739	0.1699962	6.236917	0.05332001	553.8718	1520.37	2575.394	1.128556	1.24401	2.950178	-41.04562	-53.08071	-60.00496	4.238415	31.4575	2.675585	0.3414285	0.076	2.405499
51	Male	Heroin	2year	4	24.08176	0.1503687	4.299747	0.06679479	504.3842	1584.787	2600.328	1.108727	1.076528	2.866018	-51.85911	-64.35229	-68.10823	3.813867	28.97103	3.225806	0.2266667	0.0775	3.314917
51	Male	Heroin	2year	5	23.98975	0.117526	2.644667	0.06003202	527.6747	1452.945	2486.199	1.179651	1.171707	2.738518	-17.50497	-32.80948	-40.00265	-0.2178394	27.59158	4	0.3125	0.06	2.857143
51	Male	Heroin	2year	6	24.2405	0.1564063	5.426065	0.07181882	576.163	1589.946	2549.33	1.021508	1.415564	2.307651	-28.63725	-42.97968	-46.18065	0.3039989	25.70271	3.370787	0.452	0.0525	1.923077
51	Male	Heroin	2year	7	24.01994	0.1563528	5.280479	0.09774918	494.2433	1467.257	2544.824	1.189873	1.56206	2.037279	-44.70512	-55.77352	-61.04686	1.005421	26.08665	4.166667	0.414	0.06833334	1.930502
51	Male	Heroin	2year	8	23.39655	0.1556292	4.250212	0.06337284	570.0369	1570.312	2662.167	1.12842	1.650575	2.126792	-51.93078	-63.67545	-67.27538	2.135484	26.99348	3.891051	0.2628571	0.07428571	2.777778
51	Male	Heroin	2year	9	25.58973	0.2925637	3.065853	0.03300034	503.3078	1512.464	2565.138	1.306791	1.141116	3.631879	-87.06538	-95.85548	-97.70818	1.36474	24.33723	3.422053	0.146	0.09999999	3.891051
51	Male	Heroin	2year	15	23.16593	0.1975517	9.10425	0.09201825	585.2221	1570.863	2640.971	0.9623486	1.567701	2.146963	-20.61109	-37.58373	-41.40844	4.552714	30.75016	3.521127	0.64	0.05	1.470588
51	Male	Heroin	2year	24	23.24835	0.1738223	5.036901	0.05073133	555.7852	1558.048	2549.531	1.195227	1.101436	1.830451	-41.13865	-54.15138	-57.89109	-0.2036369	25.51004	4.583333	0.23	0.062	3.418803
51	Male	Heroin	2year	25	24.62692	0.1294549	2.87137	0.0536545	588.5132	1577.686	2672.286	1.23938	1.13986	2.79846	-53.05511	-62.63518	-67.18388	2.338651	26.44644	5.327869	0.21875	0.07333333	3.347281
51	Male	Heroin	2year	26	24.0711	0.1510935	3.542797	0.03876419	546.6237	1520.071	2637.461	1.214246	1.245477	2.560378	-59.78043	-69.63396	-73.78353	2.45536	25.49808	4.347826	0.3016666	0.07714286	2.419355
51	Male	Heroin	2year	16	23.41091	0.1724102	4.658533	0.0447927	584.385	1591.085	2738.976	1.195462	1.288113	3.931916	-49.88245	-59.6972	-65.64337	-0.07253861	30.22162	4.511279	1.05	0.095	0.7874016
51	Male	Heroin	2year	17	22.40815	0.2154055	9.989771	0.1102834	539.53	1504.2	2526.792	1.180934	1.600781	1.258836	-46.04328	-57.79462	-63.00194	-0.08286267	25.37594	5.389222	0.305	0.054	2.5
51	Male	Heroin	2year	18	23.43983	0.1885885	6.224976	0.06967765	560.6964	1527.721	2702.297	1.120229	1.492552	2.002133	-39.27393	-51.36897	-56.58142	2.412649	29.09955	3.539823	0.372	0.046	2.262443
51	Male	Heroin	2year	19	24.01348	0.2388885	7.068981	0.07368618	554.0266	1575.584	2674.054	0.9716098	1.95312	0.5672665	-35.13353	-48.23195	-51.83672	1.471532	26.301	2.777778	0.408	0.09333333	2.057613
51	Male	Heroin	2year	20	25.23032	0.08711033	3.391678	0.04768784	606.8412	1591.474	2691.064	1.188308	1.333121	3.639019	-34.80758	-45.45545	-49.22158	0.07176228	25.23756	3.61991	0.3	0.03833333	2.790698
51	Male	Heroin	2year	21	22.82059	0.2041394	8.980047	0.06299019	560.1499	1556.309	2744.697	1.315709	1.303519	1.95536	-29.57113	-43.3022	-48.47352	0.6766065	28.11189	5.113636	0.775	0.09	1.176471
51	Male	Heroin	2year	22	23.04009	0.1916758	7.268677	0.05144095	496.8867	1468.189	2646.427	1.226815	1.555699	1.701321	-41.17069	-52.06562	-58.61436	5.660105	27.59097	4.186047	0.20625	0.04166666	3.827751
51	Male	Heroin	2year	23	23.18216	0.1730376	5.330042	0.1015694	579.5713	1526.057	2666.852	0.8269056	1.56407	1.276515	-57.85078	-68.57204	-74.78367	1.428426	30.88721	2.795031	0.3285714	0.115	2.21519
52	Male	Heroin	2year	1	22.56001	0.08293265	2.102762	0.02810283	454.0264	1475.539	2500.699	1.471136	1.062619	2.900662	-28.5863	-39.47704	-42.4054	-1.292603	20.87893	3.937008	0.515	0.07	1.652893
52	Male	Heroin	2year	10	23.6734	0.3205319	3.645672	0.02848009	513.5008	1485.203	2546.026	1.299648	1.041808	1.700231	-31.84415	-39.95572	-43.79028	3.155519	22.83423	3.649635	0.3783333	0.04666666	2.230483
52	Male	Heroin	2year	11	25.42801	0.4005254	6.701382	0.05779283	600.4954	1611.894	2662.004	1.323237	0.9914796	1.654628	-49.92759	-56.44573	-58.72064	2.303017	20.01554	3.883495	0.3257143	0.09666667	2.310231
52	Male	Heroin	2year	12	23.44745	0.2479364	2.931587	0.02665896	478.8699	1461.538	2509.156	1.11079	1.180385	2.250395	-56.80134	-65.10885	-69.28368	1.089678	23.7076	3.125	0.2627273	0.1328571	2.682927
52	Male	Heroin	2year	13	22.37784	0.2480417	3.322254	0.04358832	522.2018	1504.272	2542.925	1.239273	1.246815	1.966839	-61.21183	-68.27538	-71.92802	1.561639	21.57992	4.693141	0.187	0.063	3.676471
52	Male	Heroin	2year	14	23.53538	0.249043	6.669847	0.04481756	548.8983	1485.992	2583.296	1.23099	1.244737	1.268838	-53.41013	-58.23577	-64.43297	1.992288	21.36912	3.189493	0.2757143	0.08846154	2.651515
52	Male	Heroin	2year	2	21.60568	0.1165842	4.593367	0.02407689	486.1002	1471.052	2484.656	1.21869	1.126207	2.405838	-42.95374	-51.64857	-57.20028	2.547297	24.8806	6.521739	0.2525	0.044	3.030303
52	Male	Heroin	2year	3	22.37325	0.1003238	3.331272	0.04689649	526.2292	1480.602	2513.081	1.190672	1.226663	2.136372	-34.84927	-43.2322	-50.10415	1.678376	24.61699	3.428571	0.28	0.0475	2.941177
52	Male	Heroin	2year	4	21.8907	0.1168025	4.318569	0.02261102	476.3101	1541.551	2596.947	1.098234	1.102591	3.121103	-37.73331	-50.20776	-55.59535	1.538628	28.47425	5.147059	0.26	0.06	3.076923
52	Male	Heroin	2year	5	22.42875	0.1022564	2.533489	0.1028282	497.3687	1420.34	2499.119	1.381441	1.751975	0.5360308	-25.81082	-33.34309	-40.169	2.359921	20.34124	5.147059	0.37	0.04333333	2.307692
52	Male	Heroin	2year	6	23.0196	0.06984743	2.808357	0.01786967	431.7321	1395.133	2439.928	1.412642	0.9710404	3.596916	-26.97923	-39.23142	-42.07774	0.3767092	22.33113	4.938272	0.4466667	0.05	1.910828
52	Male	Heroin	2year	7	23.02286	0.2867367	5.244699	0.02474348	512.2241	1491.469	2506.683	1.328054	1.248449	1.564627	-32.45423	-38.56303	-44.02053	2.834381	21.0447	3.825137	0.37	0.06666666	2.259887
52	Male	Heroin	2year	8	22.12011	0.3077774	4.232264	0.05133369	565.1717	1588.551	2589.967	1.235077	1.606183	0.852764	-57.16917	-62.03036	-65.07338	2.53231	20.30663	5	0.1928571	0.08399999	3.626943
52	Male	Heroin	2year	9	23.71445	0.2506491	4.897903	0.03196684	555.2967	1564.032	2641.72	1.153728	0.919768	2.524689	-81.12284	-84.64958	-88.7781	0.04211359	21.88106	3.470032	0.2055555	0.12	2.893891
52	Male	Heroin	2year	15	21.29671	0.1129171	3.572052	0.02731944	412.8354	1425.529	2449.562	1.068283	1.17944	1.70063	-32.34016	-48.577	-50.92348	5.216284	24.68103	2.941176	0.38	0.065	2.12766
52	Male	Heroin	2year	24	22.81231	0.1265184	4.896175	0.01962892	494.7507	1484.157	2529.982	1.445938	1.0083	2.65553	-46.23576	-54.0311	-60.71547	2.676739	24.77855	4.411765	0.2483333	0.072	3.030303
52	Male	Heroin	2year	25	24.08965	0.2826568	5.831617	0.04622477	550.633	1549.843	2612.109	1.407236	1.320886	1.644157	-56.75145	-59.77653	-65.77135	2.733415	20.82357	5.283019	0.23125	0.07125	3.076923
52	Male	Heroin	2year	26	23.41543	0.2760642	5.307291	0.05373817	476.772	1443.803	2470.548	1.383181	1.581291	1.307862	-55.86211	-60.67348	-66.31813	3.029272	19.84286	4.232804	0.26	0.07166667	2.717391
52	Male	Heroin	2year	16	21.83641	0.3737138	2.40801	0.0662773	496.3792	1488.003	2445.403	1.273445	1.535521	0.1154039	-30.62966	-41.02177	-42.31296	2.341498	17.51287	4.032258	0.51	0.11	1.694915
52	Male	Heroin	2year	17	23.96904	0.2669993	6.438047	0.03443893	469.8219	1414.529	2423.747	1.353059	1.291796	1.704115	-28.33716	-34.84496	-42.92324	1.292714	20.37141	5.426357	0.2	0.06	4.166667
52	Male	Heroin	2year	18	22.37454	0.1248358	4.865967	0.05004162	485.896	1424.653	2478.234	1.327821	1.432929	1.357452	-21.0717	-31.61351	-39.3368	2.549432	25.48803	6.060606	0.345	0.05	2.531646
52	Male	Heroin	2year	19	23.09373	0.1532074	6.745312	0.05980219	498.5149	1488.755	2515.848	1.386855	1.378699	0.9483537	-36.11897	-44.60163	-50.27811	1.942152	21.43644	3.658537	0.31	0.07666666	2.580645
52	Male	Heroin	2year	20	22.08682	0.128516	5.028494	0.0507748	503.4793	1533.116	2587.363	1.28653	1.406221	1.549027	-51.82992	-61.21455	-65.05608	2.026111	23.37489	3.960396	0.286	0.07166667	2.538071
52	Male	Heroin	2year	21	22.09239	0.1308986	5.639994	0.02807795	424.1067	1412.61	2448.967	1.292483	1.130322	2.470313	-32.42397	-46.62465	-51.34704	1.383627	24.90252	3.703704	0.4233333	0.0575	1.910828
52	Male	Heroin	2year	22	24.56697	0.290861	7.299	0.04028672	529.903	1530.695	2575.368	1.432589	1.249431	1.357284	-43.79028	-48.39324	-55.5105	4.378915	21.35055	4.891304	0.1942857	0.04	3.932584
52	Male	Heroin	2year	23	22.13007	0.168713	5.475599	0.05038929	567.0431	1549.506	2643.327	0.9234768	1.520828	1.229251	-66.21869	-74.56862	-80.15016	5.189199	27.53047	3.111111	0.18125	0.08	3.636364
55	Male	Heroin	2above	1	26.81933	0.1261811	3.698343	0.04375106	486.6146	1456.286	2683.576	0.944528	1.141483	5.314688	-15.48055	-29.67764	-42.18592	8.468926	39.78228	2.325582	0.5066667	0.02666667	1.807229
55	Male	Heroin	2above	10	26.97626	0.1260526	3.073463	0.03149379	475.948	1449.582	2792.571	0.9845924	1.101123	4.670372	-12.9273	-27.93002	-42.68486	4.837395	37.5158	3.115265	0.97	0.09	0.9615385
55	Male	Heroin	2above	11	25.28289	0.2062609	8.672087	0.08569712	531.127	1477.038	2830.213	0.8758071	1.293305	2.375172	-21.82306	-31.77668	-45.27914	4.316724	34.28272	2.211302	0.5966667	0.09666667	1.492537
55	Male	Heroin	2above	12	25.6262	0.1865699	5.242746	0.03775081	527.9295	1465.87	2680.736	0.9406776	1.181959	3.103631	-20.77975	-30.93817	-46.14655	6.391574	35.29201	2.680965	0.54	0.06	1.634877
55	Male	Heroin	2above	13	26.59118	0.2282808	5.375072	0.03736228	539.6785	1478.481	2726.736	0.8827274	1.343548	3.797102	-18.96641	-30.41327	-44.40618	7.568489	36.35184	3.206997	0.7475	0.046	1.201201
55	Male	Heroin	2above	14	25.7265	0.2237723	11.51415	0.04968582	571.9502	1483.247	2861.098	0.934982	1.325098	2.323938	-30.06376	-37.44014	-52.21016	4.744586	32.52448	2.356902	0.3507143	0.05230769	2.37691
55	Male	Heroin	2above	2	26.63303	0.1456877	5.81916	0.03476765	490.0576	1443.224	2647.297	0.8780971	1.151927	4.466263	-25.15626	-36.72726	-50.11643	6.232787	37.48883	2.604167	0.318	0.026	2.717391
55	Male	Heroin	2above	3	26.25896	0.175852	6.327568	0.06650644	508.9765	1411.32	2761.175	0.9322351	1.470476	2.855639	-25.80789	-34.28396	-50.25784	4.766401	33.89714	2.307692	0.73	0.09999999	1.176471
55	Male	Heroin	2above	4	27.34541	0.1307986	3.890322	0.04009903	460.3293	1471.378	2559.931	0.9581517	1.1876	4.282905	-28.28518	-37.31133	-47.95831	8.132371	31.98762	3.174603	0.3925	0.06333333	2.173913
55	Male	Heroin	2above	5	26.05816	0.2105428	4.83902	0.04359534	552.8955	1432.323	2733.576	0.9171897	1.083516	2.602541	-8.93765	-20.14262	-37.086	3.983495	33.52841	3.139014	1.03	0.05	0.9345795
55	Male	Heroin	2above	6	26.20503	0.176957	2.898941	0.04877871	508.1357	1441.259	2635.189	0.9329035	1.095325	4.000594	-14.00566	-21.94294	-37.7486	9.214069	35.01884	2.826855	0.508	0.045	1.811594
55	Male	Heroin	2above	7	25.17518	0.1991683	8.934504	0.07124194	491.7813	1424.283	2606.506	0.8152359	1.631253	0.6489781	-31.33586	-38.15221	-52.57046	3.501379	30.61163	1.944445	0.293	0.05428571	2.824859
55	Male	Heroin	2above	8	25.09945	0.1710176	5.939024	0.06646041	522.8347	1512.662	2711.345	0.8716685	1.485677	2.554826	-34.27911	-43.06462	-53.50235	7.199674	34.07212	3.937008	0.3433333	0.058	2.419355
55	Male	Heroin	2above	9	27.42639	0.1299368	2.529791	0.04913244	557.3708	1502.693	2816.105	0.9501033	1.327966	3.280197	-31.02963	-40.18053	-56.92606	2.028477	36.01452	3.187251	0.3333333	0.062	2.459016
55	Male	Heroin	2above	15	24.01347	0.2021846	7.412924	0.04843524	478.3568	1378.448	2483.439	0.7593346	1.382315	3.102537	-11.74667	-29.64038	-39.71589	2.840964	35.22388	3.174603	0.565	0.02	1.652893
55	Male	Heroin	2above	24	26.12519	0.2113898	10.07287	0.06132182	527.3228	1488.585	2847.412	0.9799213	1.52516	2.805648	-24.99057	-38.68356	-47.55638	2.981459	30.11703	3.321033	0.456	0.054	1.886793
55	Male	Heroin	2above	25	26.73323	0.1778443	5.625893	0.06079776	527.7735	1510.055	2838.4	0.9140406	1.272742	3.39516	-27.72768	-40.79717	-50.98808	3.652691	32.87148	3.107345	0.3233333	0.05166666	2.608696
55	Male	Heroin	2above	26	27.22118	0.1383181	5.391794	0.03888587	499.6217	1427.649	2752.34	0.9348124	1.404703	2.724307	-21.56138	-35.89019	-49.26893	2.807536	35.74711	2.941176	0.3328571	0.038	2.631579
55	Male	Heroin	2above	16	25.61267	0.1540155	3.463015	0.0364962	540.4301	1493.478	2664.16	0.9042598	1.216733	2.753602	-34.89183	-45.51551	-56.11725	5.17004	32.61147	2.739726	0.222	0.075	3.597122
55	Male	Heroin	2above	17	24.7457	0.215078	9.483387	0.08747091	574.0065	1510.355	2641.988	0.8555427	1.449058	1.830276	-27.99981	-37.45326	-48.47429	4.216565	31.93997	2.978724	0.3183333	0.046	2.643172
55	Male	Heroin	2above	18	23.42382	0.2374903	11.89904	0.07033467	611.3994	1533.416	2874.485	0.8405445	1.663106	1.360195	-7.428595	-18.40512	-32.99485	2.985762	34.04998	2.380953	0.6875	0.03	1.393728
55	Male	Heroin	2above	19	23.92081	0.2714575	14.83197	0.04549986	574.895	1548.768	2744.723	0.9462565	1.348139	1.377594	-18.9525	-30.97841	-40.32875	0.1802214	27.22398	2.352941	0.44	0.06	2.016129
55	Male	Heroin	2above	20	25.38827	0.2254939	10.74637	0.03530513	586.429	1578.181	2866.719	0.8993067	1.221599	2.472552	-23.37202	-31.27816	-39.63988	5.615382	27.77571	2.64151	0.452	0.06666666	1.937985
55	Male	Heroin	2above	21	25.87063	0.1466331	5.403025	0.04037565	569.1309	1551.922	2798.704	0.9728623	1.307572	3.590017	-38.55336	-49.2919	-59.14359	3.02685	33.98098	3.153153	0.2866667	0.05333333	2.764977
55	Male	Heroin	2above	22	23.81341	0.2474536	12.18834	0.09204683	581.1671	1579.439	2847.422	0.8175607	1.476728	0.8022165	-20.49035	-32.98312	-42.74735	2.202277	29.37817	2.318841	0.4966667	0.0625	1.780416
55	Male	Heroin	2above	23	24.27585	0.226388	11.70749	0.06021621	562.3254	1532.675	2767.238	0.7667435	1.449546	2.423729	-22.76471	-35.55162	-44.92596	3.39467	31.93551	2.38806	0.592	0.06	1.519757
56	Male	Heroin	2above	1	24.19629	0.1419285	4.457735	0.02930664	492.4394	1476.853	2529.807	0.7657752	1.262834	3.012144	-21.47342	-34.58075	-42.33326	7.69558	32.15736	2.272727	0.3725	0.06	2.366864
56	Male	Heroin	2above	10	24.91886	0.1245106	3.759607	0.06390349	512.7738	1512.925	2667.91	0.9039381	1.177007	3.500983	-24.44806	-35.62985	-47.97021	6.877784	34.88986	3.610108	0.6025	0.11	1.476015
56	Male	Heroin	2above	11	25.45643	0.1302496	4.300697	0.04305867	572.8284	1576.97	2641.07	0.8740682	1.335962	2.777909	-17.51915	-28.66262	-40.14085	5.727757	33.25714	3.082192	0.8833333	0.075	1.052632
56	Male	Heroin	2above	12	25.1842	0.1151435	3.435108	0.03148573	499.0023	1472.905	2570.902	0.8963925	1.257146	3.972463	-13.2425	-27.48967	-39.15534	8.441567	35.53568	3.146853	0.655	0.045	1.433692
56	Male	Heroin	2above	13	23.72794	0.1790152	5.714443	0.04129876	542.6145	1513.893	2598.331	0.779963	1.188452	2.82291	-22.65764	-33.39776	-45.32811	8.588283	34.36044	3.180212	0.4083333	0.038	2.166065
56	Male	Heroin	2above	14	24.48109	0.1867253	7.148262	0.05215501	548.4997	1513.469	2646.478	0.9035385	1.304698	2.488638	-24.28688	-31.55488	-47.79707	6.332075	33.96812	2.862596	0.5055556	0.07333333	1.737452
56	Male	Heroin	2above	2	25.42519	0.102859	3.90888	0.02933457	514.6481	1445.348	2545.852	0.8855181	0.9423742	3.246257	-18.95375	-27.85314	-43.24361	7.442265	35.24305	2.259887	0.5366667	0.04	1.754386
56	Male	Heroin	2above	3	24.05022	0.1844849	6.34342	0.03563663	527.0794	1427.125	2550.86	0.9472646	1.327503	2.437338	-4.512634	-12.25103	-29.23693	9.410275	33.70551	3.092784	1.87	0	0.5319149
56	Male	Heroin	2above	4	25.20451	0.1441093	4.512548	0.03101609	543.8524	1587.947	2708.115	0.6866667	1.452227	2.984355	-31.72942	-43.45041	-50.69446	8.911461	33.89827	2.252252	0.368	0.06	2.336449
56	Male	Heroin	2above	5	24.79221	0.1116832	5.154251	0.01857363	503.0786	1430.354	2500.226	0.8089806	1.176915	2.563027	-35.90251	-44.24711	-59.2276	4.283468	34.16409	3.191489	0.3675	0.044	2.222222
56	Male	Heroin	2above	6	26.5326	0.1026003	2.212017	0.06542791	519.1123	1446.703	2580.427	0.9359366	1.278726	3.944013	-6.452734	-15.03392	-33.19812	7.101933	35.25608	2.996255	2.58	0	0.3831418
56	Male	Heroin	2above	7	22.80014	0.2080242	9.774092	0.06182903	527.4702	1501.396	2613.821	0.7207377	1.513281	0.1271025	-30.99115	-38.0012	-50.83447	6.353339	30.58427	1.675978	0.299	0.04571429	2.840909
56	Male	Heroin	2above	8	24.01486	0.1747277	5.664164	0.0835431	596.6047	1628.612	2654.567	0.7635654	1.30313	1.649222	-37.04485	-42.78865	-51.8372	8.356026	30.84573	3.088803	0.3566667	0.045	2.371542
56	Male	Heroin	2above	9	25.59696	0.14055	4.907461	0.04007578	484.071	1447.732	2576.808	0.8318259	1.204522	2.945008	-22.2407	-34.53244	-47.70131	2.176546	33.01089	2.631579	0.466	0.04	1.923077
56	Male	Heroin	2above	15	22.50739	0.2003575	9.482843	0.09214125	597.7317	1633.347	2682.546	0.6514998	1.501081	1.670281	-18.10156	-31.27651	-39.67824	8.88299	34.96259	3.571429	0.63	0.03	1.492537
56	Male	Heroin	2above	24	25.51749	0.1234753	4.366819	0.03738416	512.7862	1476.019	2516.105	0.8191749	1.288779	2.942464	-19.49183	-31.00414	-42.35343	4.68348	30.72808	2.845528	0.5525	0.03333333	1.666667
56	Male	Heroin	2above	25	24.60209	0.1633694	5.935663	0.07140183	537.1061	1526.113	2576.115	0.8019999	1.280457	1.328382	-40.61708	-48.02407	-58.66584	6.264911	29.34324	2.816901	0.3055556	0.0675	2.586207
56	Male	Heroin	2above	26	24.53513	0.1241155	5.912872	0.06026678	503.6051	1474.756	2561.375	0.7104849	1.260226	1.861893	-31.83714	-40.73185	-50.93539	4.850292	29.52932	2.811245	0.3383333	0.03833333	2.5
56	Male	Heroin	2above	16	24.36172	0.09417679	3.753603	0.02757515	498.4983	1493.716	2419.905	0.8475455	1.132951	2.882928	-35.29217	-46.61985	-54.4584	4.979581	26.91634	3.311258	0.59	0.105	1.398601
56	Male	Heroin	2above	17	23.21458	0.1910165	6.944855	0.04457857	529.4599	1496.55	2521.405	0.8333907	1.307474	1.620759	-32.23209	-40.42733	-51.53059	4.95905	31.65891	2.747253	0.29	0.06666666	2.857143
56	Male	Heroin	2above	18	23.37394	0.1424919	4.636086	0.03400609	544.6685	1526.527	2619.683	0.7548267	1.296156	2.203285	-14.82367	-27.39825	-39.99947	6.326587	35.68202	3.211009	0.4875	0.04	1.895735
56	Male	Heroin	2above	19	24.2591	0.1486041	5.71711	0.06417782	521.3916	1474.487	2544.711	0.8579339	1.344336	1.726518	-26.24078	-33.888	-47.632	5.331542	31.15902	2.620087	0.388	0.0425	2.252252
56	Male	Heroin	2above	20	25.40471	0.1644499	2.205498	0.03829987	551.0548	1550.529	2605.677	0.902351	1.172138	2.852476	-24.58937	-33.69642	-45.44455	9.904553	31.92703	3.255814	0.46	0.0325	1.932367
56	Male	Heroin	2above	21	24.09448	0.1469233	5.151073	0.02484514	508.0051	1411.365	2514.552	0.7725654	1.273602	2.437687	-27.97243	-38.65432	-51.05869	6.03032	34.78736	2.857143	0.352	0.05666666	2.45098
56	Male	Heroin	2above	22	24.41532	0.1530268	6.279373	0.04379414	493.6291	1456.168	2534.045	0.8504019	1.190083	2.013539	-18.76387	-24.21506	-41.43807	5.868797	32.09914	2.4	0.555	0.06	1.652893
56	Male	Heroin	2above	23	24.57104	0.102083	5.352289	0.03623444	521.9908	1402.094	2572.127	0.7151226	1.416984	3.294625	-19.73424	-32.26456	-47.08591	7.549922	37.87347	3.555556	1.005	0.04666666	0.9090909
57	Male	Heroin	2year	1	21.75549	0.119302	1.920092	0.06547622	545.7847	1587.329	2559.412	0.4453522	1.783808	1.109263	-30.96632	-43.96715	-50.90649	6.585496	32.0805	6.034483	0.485	0.09999999	1.818182
57	Male	Heroin	2year	10	21.81998	0.1322451	3.654678	0.05022011	469.0652	1439.335	2518.39	0.4465388	1.46016	1.272622	-31.08197	-43.08785	-52.6106	5.307396	31.61712	4.824562	0.47	0.08	1.809955
57	Male	Heroin	2year	11	21.65281	0.1474543	3.864321	0.04094641	517.1144	1467.295	2588.085	0.5079727	1.428595	1.512961	-48.26453	-58.81713	-69.93674	4.99764	33.91429	4.4	0.2671428	0.07166667	2.857143
57	Male	Heroin	2year	12	21.50822	0.08610929	2.905016	0.03810756	508.1153	1461.692	2532.709	0.4777593	1.481922	1.186734	-33.72062	-44.38266	-55.75813	9.060158	33.58337	4.942966	0.36	0.0675	2.33463
57	Male	Heroin	2year	13	21.59602	0.1221886	2.096869	0.05236832	573.3083	1537.97	2580.565	0.4239359	1.437983	1.091685	-50.54311	-59.41741	-67.24182	6.868938	31.86381	3.503185	0.2577778	0.07714286	2.922078
57	Male	Heroin	2year	14	22.20752	0.1902686	6.129585	0.06004558	532.6432	1480.911	2593.315	0.472526	1.520459	0.268528	-34.00689	-44.66455	-57.38607	3.847594	33.25725	3.404255	0.2593333	0.03727273	3.232759
57	Male	Heroin	2year	2	20.46813	0.1930415	7.922707	0.04923157	557.3746	1536.954	2608.821	0.3651246	1.869116	-0.427943	-35.86506	-45.08172	-54.75434	4.190138	30.48888	4.516129	0.3125	0.05	2.684564
57	Male	Heroin	2year	3	21.79601	0.1189295	3.02763	0.05268893	517.4965	1447.237	2514.105	0.4915709	1.454692	0.7773347	-23.19576	-33.12545	-46.52627	6.970073	32.53873	3.731344	0.3866667	0.025	2.34375
57	Male	Heroin	2year	4	21.68253	0.1698857	5.114231	0.07535363	648.9111	1645.52	2705.168	0.3909838	1.511796	0.4798887	-53.57233	-60.25048	-67.44016	8.786345	30.90404	4.285714	0.204	0.07	3.759399
57	Male	Heroin	2year	5	21.24435	0.1396894	2.812405	0.04240367	501.8461	1398.635	2516.56	0.4799449	1.705805	-0.2685754	-41.63162	-48.44522	-62.40078	4.507052	29.91929	5.035971	0.1666667	0.04666666	4.651163
57	Male	Heroin	2year	6	22.67842	0.0935402	2.535603	0.04173044	467.5764	1401.982	2545.555	0.4668871	1.642987	1.70064	-33.86856	-46.81698	-58.6256	4.711996	36.34815	5.333333	0.3966667	0.06	2.097902
57	Male	Heroin	2year	7	20.22819	0.1814881	7.526125	0.07044575	612.4507	1619.019	2637.84	0.4105606	1.583746	-0.9392154	-45.20306	-53.66324	-62.37134	6.317558	29.81972	2.51046	0.225	0.068	3.463203
57	Male	Heroin	2year	8	20.53969	0.1583558	5.86746	0.08194517	596.8075	1576.417	2632.188	0.4351451	1.530821	-1.081434	-40.55633	-47.61513	-55.73439	7.106344	29.10656	5.586592	0.274	0.046	2.941177
57	Male	Heroin	2year	9	21.46726	0.1660582	5.408352	0.06812291	510.0238	1499.479	2644.749	0.4462537	1.986571	0.4687134	-61.66119	-71.18845	-78.41538	6.978641	29.11814	3.797468	0.157	0.0675	4.329004
57	Male	Heroin	2year	15	20.89578	0.1517968	3.704063	0.05587054	576.0077	1545.908	2574.054	0.3753079	1.884675	0.4778126	-40.17797	-50.70726	-58.56662	9.562099	31.77565	3.571429	0.3566667	0.06	2.290076
57	Male	Heroin	2year	24	23.4047	0.09165563	3.772186	0.03164506	490.9156	1461.829	2464.491	0.5512056	1.382287	1.431624	-44.64597	-53.2628	-63.32205	4.392695	28.09407	3.314917	0.1914286	0.054	4
57	Male	Heroin	2year	25	22.2049	0.1438824	3.743988	0.03852989	510.7395	1451.61	2513.712	0.5684683	1.387955	-0.1326712	-40.03797	-45.36499	-58.66588	3.171758	28.08655	2.892562	0.2325	0.062	3.389831
57	Male	Heroin	2year	26	22.03054	0.1403122	4.393517	0.0556497	502.8652	1485.67	2522.771	0.5737951	1.345014	0.08310481	-46.76447	-55.25003	-63.57416	2.123176	23.98613	5.464481	0.1928571	0.0675	3.954802
57	Male	Heroin	2year	16	21.3943	0.1242163	2.653042	0.09121014	516.4784	1452.356	2505.065	0.4335403	1.944314	1.197539	-23.7057	-31.73693	-43.9264	5.530168	27.34009	3.389831	0.49	0.05	1.851852
57	Male	Heroin	2year	17	22.52769	0.1407007	5.250118	0.1025248	473.3098	1438.947	2467.947	0.420047	1.65295	-0.4400596	-40.77537	-49.2422	-60.30594	2.546974	29.16095	4.464286	0.21	0.035	3.773585
57	Male	Heroin	2year	18	22.36501	0.08956908	3.374212	0.07686054	501.8493	1439.685	2481.635	0.4354587	1.880929	0.1882442	-21.28217	-31.89021	-43.58812	6.898176	31.42812	4.794521	0.64	0.035	1.438849
57	Male	Heroin	2year	19	22.74958	0.1456477	4.326141	0.05124666	482.3123	1440.362	2489.868	0.4733797	1.556556	1.162422	-51.4364	-61.73254	-68.93765	2.930491	28.36537	3.333333	0.2114286	0.08	3.465347
57	Male	Heroin	2year	20	21.21145	0.1948702	7.97611	0.1219694	591.5885	1575.364	2640.65	0.4267536	2.141322	-0.944077	-46.69275	-56.56974	-65.01106	3.199401	32.05989	3.314917	0.1928571	0.04	4
57	Male	Heroin	2year	21	21.70872	0.1519541	3.810223	0.06822599	547.4818	1485.867	2583.024	0.4650851	1.57547	0.3309765	-36.64922	-46.19967	-56.29504	0.6012549	27.15163	2.475248	0.2285714	0.044	3.571429
57	Male	Heroin	2year	22	21.89609	0.1353737	5.254019	0.1091688	475.8489	1411.083	2487.066	0.4880362	1.656699	-0.7560124	-26.64574	-34.01121	-47.44115	2.896443	27.47663	2.803739	0.362	0.05666666	2.403846
57	Male	Heroin	2year	23	21.5703	0.1478114	3.811935	0.04697179	543.8785	1475.013	2590.81	0.399797	1.549124	0.458195	-35.19701	-43.83872	-54.655	3.903141	29.59895	4.784689	0.44	0.04	1.980198
6	Male	Heroin	2less	1	27.19902	0.163851	3.3458	0.02863569	539.304	1599.365	2620.18	0.2716179	0.9821714	6.66857	-94.01112	-104.255	-107.6346	2.790149	29.32773	1.777778	0.3	0.178	1.818182
6	Male	Heroin	2less	10	27.48712	0.1147671	3.644299	0.02815851	491.8351	1441.089	2457.407	0.3166134	0.877915	6.696356	-81.79685	-90.45246	-97.46246	5.459531	31.44299	2.116402	0.5675	0.325	1.072386
6	Male	Heroin	2less	11	27.77752	0.0908506	3.800182	0.02609952	516.2151	1559.97	2555.841	0.3077438	0.8598862	7.026393	-78.29485	-88.69102	-93.60288	3.895598	31.54495	2.52809	0.5525	0.236	1.142857
6	Male	Heroin	2less	12	27.38774	0.130122	3.717363	0.02476048	496.3723	1490.903	2495.051	0.3554029	0.9446126	6.099761	-46.08612	-58.52673	-65.75792	2.320818	28.34716	3.164557	0.8166666	0.106	0.967742
6	Male	Heroin	2less	13	26.90136	0.1181259	3.204021	0.01587228	510.9662	1505.781	2501.362	0.2919664	0.7955513	6.522104	-74.58778	-86.643	-91.3017	4.754914	31.45188	2.680965	0.3328571	0.1883333	1.912568
6	Male	Heroin	2less	14	26.43516	0.1523402	4.785583	0.02447138	530.7863	1509.846	2509.393	0.3308818	0.8051798	5.679668	-56.92444	-67.93775	-75.61697	5.223977	30.31341	2.300885	0.3107692	0.122	2.325582
6	Male	Heroin	2less	2	25.4364	0.2292459	10.16099	0.05048346	518.9959	1535.757	2552.122	0.2453503	1.106127	5.138204	-99.68764	-107.756	-111.69	3.71647	27.52447	1.834862	0.2783333	0.29	1.869159
6	Male	Heroin	2less	3	25.75666	0.1711551	5.801687	0.01795348	516.7538	1464.893	2490.725	0.2782884	1.024559	4.543418	-77.48809	-84.45183	-92.34718	2.316527	28.70527	1.327434	0.2527273	0.1158333	2.466368
6	Male	Heroin	2less	4	26.66187	0.1712581	6.588953	0.02228267	557.4493	1625.843	2608.507	0.2924788	1.043883	5.591529	-88.06488	-97.08723	-100.2111	1.733113	25.70101	2.479339	0.2183333	0.1433333	2.553192
6	Male	Heroin	2less	5	26.96954	0.1057212	3.969492	0.02434615	512.2928	1508.71	2505.583	0.283343	1.135866	5.393034	-97.05886	-104.5659	-109.6387	2.140362	28.29903	2.272727	0.38	0.31	1.395349
6	Male	Heroin	2less	6	28.13705	0.1409599	2.987064	0.01933235	556.1908	1594.535	2614.835	0.2986483	0.8193315	7.103297	-77.84901	-88.19945	-93.01975	4.414531	30.45928	2.64151	0.82	0.2866667	0.7722008
6	Male	Heroin	2less	7	27.79607	0.1141955	4.429167	0.02026541	552.746	1548.966	2533.518	0.3214363	0.8177231	6.736435	-80.38486	-91.20748	-96.17841	1.66832	29.8045	1.811594	0.55	0.188	1.107011
6	Male	Heroin	2less	8	27.34234	0.105903	4.299458	0.03649765	522.3524	1558.18	2564.164	0.2821928	1.089251	6.109486	-87.45247	-97.39037	-101.3964	4.080419	29.45118	2.777778	0.5633333	0.2625	1.06383
6	Male	Heroin	2less	9	27.71195	0.09824347	4.065336	0.03252928	458.9875	1422.491	2432.707	0.2937967	1.054241	5.380404	-80.96379	-91.68508	-97.83483	-0.5822638	27.9725	2.064897	0.398	0.2033333	1.497006
6	Male	Heroin	2less	15	25.22438	0.1526248	4.074926	0.0274091	483.3367	1479.092	2497.752	0.2023254	0.8424411	5.187781	-95.13485	-104.1012	-107.6483	6.87986	30.65662	2.403846	0.525	0.16	0.990099
6	Male	Heroin	2less	24	26.90336	0.1070605	3.564861	0.01678578	468.4527	1421.495	2413.893	0.2246856	0.7822852	6.540914	-99.96779	-110.4086	-114.9323	-0.259762	29.17999	2.380952	0.2642857	0.2833333	1.88172
6	Male	Heroin	2less	25	25.85908	0.1338921	4.426805	0.03656065	473.4652	1475.037	2438.871	0.2272238	0.8496158	5.987157	-83.77293	-95.03892	-99.49268	-0.8162828	26.18465	2.52809	0.2928571	0.15875	2.005731
6	Male	Heroin	2less	26	25.84037	0.1416551	4.343142	0.02210916	470.604	1452.176	2446.18	0.2003138	0.9188415	5.625662	-96.83444	-107.7049	-112.2528	1.13269	30.44846	2	0.45	0.51	1.162791
6	Male	Heroin	2less	16	26.60669	0.1331682	1.806826	0.01879183	496.2744	1450.476	2480.425	0.2602155	0.6740244	7.073597	-89.33575	-99.60522	-105.5802	4.400797	33.15294	2.298851	0.475	0.2233333	1.190476
6	Male	Heroin	2less	17	27.56233	0.1173318	5.515593	0.02298313	488.0445	1409.176	2407.48	0.2498289	0.9271257	5.986123	-112.424	-119.2718	-124.9919	0.6178362	29.78984	1.898734	0.4666667	0.5466667	0.967742
6	Male	Heroin	2less	18	26.89599	0.0965504	4.089504	0.01370318	501.8129	1469.856	2522.927	0.2494377	0.8450573	6.895624	-67.04467	-79.67172	-86.59646	3.182562	33.72802	1.834862	0.75	0.2225	0.9345794
6	Male	Heroin	2less	19	27.08678	0.08535133	3.893936	0.01638642	522.1589	1461.263	2526.728	0.23713	0.7387837	6.582767	-93.3187	-103.1191	-108.4827	2.670592	32.48805	2.047782	0.39	0.295	1.41844
6	Male	Heroin	2less	20	27.88417	0.08668727	3.720932	0.01507453	537.1084	1529.748	2538.495	0.2430328	0.7719501	7.139165	-100.5192	-109.1043	-113.1103	5.038838	30.80543	2.412869	0.3133333	0.328	1.634877
6	Male	Heroin	2less	21	26.60017	0.1120251	3.514414	0.01315419	538.0098	1576.292	2619.596	0.2393208	0.7157385	7.100517	-77.46336	-89.89172	-95.04666	-0.5205421	33.27831	2.140673	0.68	0.212	0.931677
6	Male	Heroin	2less	22	25.9845	0.1452633	4.806164	0.02044617	532.2355	1495.936	2564.928	0.2299544	0.9338803	5.437655	-87.55171	-97.67659	-103.3246	5.585579	32.38864	2.21519	0.45	0.238	1.290323
6	Male	Heroin	2less	23	26.37202	0.1127157	4.365835	0.04254502	493.4701	1455.288	2569.908	0.213109	0.9577729	6.034384	-74.36868	-86.23523	-93.38361	4.372586	35.518	3.149606	0.54	0.1925	1.214575
60	Male	Heroin	2year	1	22.83709	0.1377476	2.913303	0.05153516	507.6913	1562.135	2579.979	0.7668128	1.161283	3.137208	-23.25321	-41.89981	-45.19124	0.956603	28.83715	3.333333	0.785	0.05	1.156069
60	Male	Heroin	2year	10	22.66252	0.1282559	3.854801	0.06956288	517.7901	1581.613	2622.726	0.7450814	1.478007	2.24474	-23.13358	-36.9078	-43.9696	2.016214	27.78468	2.686567	0.588	0.0525	1.533742
60	Male	Heroin	2year	11	22.82108	0.1388227	3.884182	0.02646767	508.4335	1519.416	2588.326	0.7708291	1.262257	2.948745	-34.41248	-47.13647	-53.8129	0.2693194	27.47147	2.866242	0.52	0.1266667	1.623377
60	Male	Heroin	2year	12	22.12391	0.1291753	3.03161	0.04218455	503.4142	1510.786	2568.99	0.7388803	1.541659	2.081311	-21.33372	-34.97343	-42.48352	-1.026043	26.95859	3.75	0.56	0.044	1.592357
60	Male	Heroin	2year	13	22.87418	0.1189317	2.909689	0.0305576	478.7649	1491.428	2571.29	0.7900848	1.131871	3.074786	-37.62967	-51.55098	-58.47123	-0.9745228	28.19843	3.481013	0.2744444	0.06142857	2.903226
60	Male	Heroin	2year	14	23.58681	0.1150264	3.86799	0.03292066	464.4999	1406.786	2516.576	0.9189118	1.410605	2.44949	-28.82206	-34.55226	-47.20058	1.92968	26.30013	2.934537	0.5514286	0.0875	1.598173
60	Male	Heroin	2year	2	22.79057	0.1253558	3.848843	0.05020007	494.2356	1450.249	2592.54	0.7906821	1.295116	2.928107	-33.53302	-44.56045	-53.97221	2.364336	30.05927	4.022988	0.345	0.045	2.424242
60	Male	Heroin	2year	3	23.78339	0.1240179	3.137758	0.04217499	463.5651	1396.11	2458.948	0.8796997	1.347079	2.926399	-16.17924	-25.57155	-38.60828	2.299986	28.75822	2.673797	1.69	0.08	0.5586593
60	Male	Heroin	2year	4	23.25106	0.136124	3.643023	0.05893407	492.5835	1579.81	2593.846	0.7660124	1.669583	2.973907	-38.51997	-51.36766	-57.67659	1.780897	30.01996	4.232804	0.3725	0.048	2.197802
60	Male	Heroin	2year	5	22.5425	0.0980233	1.969641	0.06299046	529.8406	1545.376	2567.11	0.7475924	1.319631	1.605692	-37.30155	-44.57128	-52.91423	1.420964	24.14427	2.803739	0.5733333	0.052	1.442308
60	Male	Heroin	2year	6	24.23762	0.1035442	2.44504	0.02433879	446.3434	1395.313	2464.698	0.8915709	1.285722	3.719737	-24.67404	-36.5992	-46.22236	0.2394359	28.22085	2.868852	0.3466667	0.02666667	2.521008
60	Male	Heroin	2year	7	22.26972	0.1715852	7.020737	0.08047057	503.0923	1553.256	2560.458	0.6958351	1.49319	0.6556897	-43.05518	-52.12849	-59.1669	2.852199	27.09233	2.621723	0.525	0.076	1.532567
60	Male	Heroin	2year	8	21.9535	0.1363987	2.965174	0.04293136	576.1356	1647.143	2663.435	0.7280526	1.576087	1.572848	-48.74116	-58.07699	-62.28386	0.8366885	25.18989	3.968254	0.23375	0.078	3.265306
60	Male	Heroin	2year	9	23.16868	0.1313135	1.949764	0.03033686	452.5629	1372.395	2703.667	0.7715881	1.416904	2.749383	-46.81968	-57.22929	-65.81448	-0.6344368	27.00565	3.543307	0.2671428	0.075	2.834008
60	Male	Heroin	2year	15	21.34391	0.1612976	3.786676	0.02785371	495.0967	1518.345	2595.211	0.7296793	1.464447	1.852739	-11.5239	-29.17443	-37.66384	-0.09675623	32.38443	3.816794	0.605	0	1.6
60	Male	Heroin	2year	24	22.98801	0.1402313	5.000637	0.03537566	467.7428	1421.254	2617.023	0.7385322	1.451473	1.879368	-44.43832	-53.98053	-63.8373	0.2400786	28.07644	3.409091	0.24375	0.05857143	3.112841
60	Male	Heroin	2year	25	23.26527	0.1372216	4.083265	0.0385306	516.6301	1517.212	2587.846	0.8043907	1.544982	1.191001	-37.81498	-46.74385	-55.36845	1.053094	25.29904	3.215434	0.2744444	0.05714286	2.95082
60	Male	Heroin	2year	26	22.58845	0.1108052	5.042622	0.02677014	540.2471	1574.876	2686.17	0.8070447	1.556841	1.671588	-35.13216	-46.33801	-55.52511	0.8715225	28.26841	3.187251	0.2871428	0.05	2.845528
60	Male	Heroin	2year	16	21.92657	0.139418	3.348087	0.01606064	448.8294	1424.133	2365.755	0.8566437	1.159896	2.774151	-27.54297	-38.65574	-47.62337	0.4102773	27.22862	2.962963	1.14	0.13	0.7751938
60	Male	Heroin	2year	17	23.71679	0.2470299	5.171989	0.04262431	463.1443	1391.703	2479.482	0.7569208	1.36505	2.892377	-57.62332	-64.28783	-72.99263	0.7528543	27.40759	3.174603	0.3275	0.08199999	2.173913
60	Male	Heroin	2year	18	22.06855	0.1367748	4.516859	0.03695173	486.0262	1475.942	2545.365	0.7653235	1.703984	1.949813	-21.83789	-35.52376	-44.20856	-1.311762	28.40423	3.414634	0.352	0.06	2.512563
60	Male	Heroin	2year	19	23.14103	0.1313679	5.000225	0.04070232	486.267	1479.79	2446.204	1.139916	1.430661	1.888721	-24.38699	-33.70863	-42.48344	-0.8712701	23.22286	3.278689	0.785	0.085	1.123595
60	Male	Heroin	2year	20	22.86255	0.1643099	4.825533	0.03369623	529.3322	1510.311	2583.989	0.6800162	1.572714	1.42966	-50.76374	-59.55034	-66.80042	-0.3227934	25.86979	2.508961	0.26	0.06571428	2.930403
60	Male	Heroin	2year	21	21.93316	0.1040235	3.446362	0.03424596	483.5517	1428.517	2510.859	0.6044334	1.856768	1.594006	-28.87214	-40.81136	-49.70595	1.030301	29.79394	1.568627	0.3516667	0.044	2.419355
60	Male	Heroin	2year	22	22.4523	0.1278804	4.313784	0.07305048	527.7244	1530.078	2604.093	0.6905318	1.66016	0.5553406	-41.12907	-50.08241	-57.06976	3.457983	25.05916	2.692308	0.414	0.06166666	1.960784
60	Male	Heroin	2year	23	22.92903	0.3029967	3.184656	0.04725052	462.2581	1380.003	2635.652	0.5618042	1.634269	1.667038	-30.04154	-42.51089	-51.604	1.743086	30.6412	3.802282	0.3114285	0.04	2.723736
61	Male	Heroin	2above	1	23.50159	0.1012847	2.261814	0.03498616	542.1038	1607.882	2609.925	1.414362	1.280479	3.030072	-28.8555	-43.50958	-43.34027	-2.375254	23.16792	3.649635	0.555	0.08	1.526718
61	Male	Heroin	2above	10	24.42909	0.1033667	4.039684	0.06113705	516.1555	1537.171	2659.473	1.421798	1.240091	2.527398	-27.42961	-40.12851	-43.16029	2.805033	23.41557	4.363636	0.5775	0.0775	1.481481
61	Male	Heroin	2above	11	23.39138	0.1242824	4.856243	0.02650726	525.5261	1534.235	2624.504	1.677768	1.262105	2.171415	-32.1451	-45.65265	-47.75635	-0.7382911	20.44072	4.329004	0.36	0.066	2.222222
61	Male	Heroin	2above	12	23.71819	0.08201552	3.00313	0.04251248	519.8591	1526.313	2570.898	1.469269	1.222912	1.760938	-37.86903	-46.02619	-52.02707	-1.180339	22.31839	4.669261	0.3316667	0.06666666	2.390438
61	Male	Heroin	2above	13	23.41992	0.09134635	2.878422	0.03623171	511.134	1505.659	2636.173	1.456745	1.171689	1.849712	-38.61027	-48.52707	-53.81032	0.01329734	23.98479	4.845815	0.2916667	0.055	2.727273
61	Male	Heroin	2above	14	24.58953	0.1125617	3.790718	0.04908068	537.8403	1572.533	2669.144	1.679761	1.315503	2.029156	-15.6403	-24.9557	-30.70735	2.469809	21.31478	5.379747	0.715	0.05333333	1.286174
61	Male	Heroin	2above	2	23.28808	0.1474397	7.279266	0.02992402	517.1613	1499.847	2532.567	1.239872	1.192164	1.179252	-59.68071	-69.21616	-73.07037	0.4879465	23.68921	5.97015	0.172	0.05333333	3.875969
61	Male	Heroin	2above	3	24.28696	0.09972205	4.439907	0.07030071	536.9445	1488.931	2702.831	1.560002	1.558636	1.202157	-16.14879	-24.07863	-33.30687	0.7955145	23.9222	5.517241	0.605	0.06	1.515152
61	Male	Heroin	2above	4	23.03975	0.123833	3.649586	0.03582117	531.3282	1623.254	2587.714	1.336241	1.654148	1.122059	-59.32075	-68.14228	-69.34659	-0.8365867	20.00157	4.545455	0.2225	0.058	3.149606
61	Male	Heroin	2above	5	23.51035	0.06705854	2.563396	0.03074059	535.9009	1521.775	2675.854	1.493164	1.066562	1.726985	-25.84203	-34.74717	-40.18155	2.310377	18.39787	4.761905	0.295	0.04666666	2.836879
61	Male	Heroin	2above	6	24.02673	0.07973943	2.951542	0.03802513	455.9879	1432.966	2465.553	1.38382	0.9907533	1.761261	-27.00858	-38.62194	-43.12395	-0.4573188	23.17447	4.733728	0.345	0.045	2.439024
61	Male	Heroin	2above	7	23.44025	0.1133918	4.839388	0.03165067	581.4479	1554.112	2627.461	1.602002	1.27786	1.526524	-24.27991	-30.4684	-37.71185	3.557861	19.23603	3.296703	0.3725	0.09	2.285714
61	Male	Heroin	2above	8	23.60601	0.1333736	5.307459	0.06451068	567.7281	1606.194	2704.851	1.449035	1.319525	0.8966185	-52.20001	-59.36272	-62.67987	2.380578	21.57042	5.365854	0.29	0.07	2.525253
61	Male	Heroin	2above	9	24.56951	0.1239157	5.655922	0.0375982	642.5002	1695.38	2744.47	1.510726	0.9921246	1.679574	-65.46667	-68.86906	-73.4218	2.823934	22.29937	3.755869	0.2	0.08666667	3.381643
61	Male	Heroin	2above	15	22.13113	0.1428355	5.552439	0.05851486	518.5812	1534.321	2604.245	1.323153	1.144194	1.307459	-8.590727	-24.52703	-29.49991	-2.291542	24.15528	4.040404	0.435	0.03	2.150538
61	Male	Heroin	2above	24	23.68502	0.1250851	4.883093	0.04095693	529.0086	1538.186	2675.477	1.504291	1.06266	1.174888	-67.75729	-72.57438	-76.42712	1.613156	19.30345	3.781513	0.2114286	0.09428571	3.043478
61	Male	Heroin	2above	25	24.24266	0.146099	5.782185	0.05237042	576.5045	1713.498	2782.847	1.823948	1.079147	1.338215	-44.51991	-51.84409	-53.76744	2.630386	19.45504	7.142858	0.1914286	0.056	3.977273
61	Male	Heroin	2above	26	23.82495	0.1632828	5.880415	0.04619623	526.3919	1562.788	2670.502	1.617351	1.393964	0.6648213	-55.60331	-60.70477	-64.61538	-0.7862403	19.33161	4.736842	0.2166667	0.06833334	3.243243
61	Male	Heroin	2above	16	21.60201	0.177479	4.955999	0.05813533	605.7867	1678.144	2735.196	1.564526	1.416993	-0.4520254	-37.24081	-46.25125	-47.89959	0.804267	16.98521	4	0.98	0.085	0.8333334
61	Male	Heroin	2above	17	23.95416	0.1573743	7.523106	0.06356154	544.9375	1501.099	2624.967	1.666064	1.273955	0.6221862	-40.67264	-44.57152	-52.44279	2.768632	20.43518	5.839416	0.35	0.06666666	2.290076
61	Male	Heroin	2above	18	23.40534	0.1257888	4.453289	0.08530895	513.1675	1529.214	2628.719	1.49321	1.405166	0.8005889	-14.86492	-26.28149	-33.48568	1.355495	23.22241	5.960265	0.655	0.09	1.398601
61	Male	Heroin	2above	19	23.54339	0.150314	7.001307	0.04426204	486.5489	1465.22	2565.888	1.418462	1.182694	0.7966491	-45.8865	-53.38245	-59.19024	1.461745	22.03447	4.494382	0.256	0.05666666	2.890173
61	Male	Heroin	2above	20	24.80771	0.1939599	5.480379	0.05773767	592.4929	1590.757	2627.584	1.330815	1.306696	0.8316481	-43.13341	-53.35978	-57.9611	1.773182	23.75803	4.712042	0.1522222	0.03714285	4.918033
61	Male	Heroin	2above	21	25.20061	0.2641824	5.859066	0.05705742	613.6785	1657.938	2744.052	1.631334	1.380518	1.225192	-24.4652	-32.35774	-38.04086	1.292686	21.64454	3.703704	0.4566667	0.04333333	1.923077
61	Male	Heroin	2above	22	23.5985	0.138469	5.334604	0.0655643	551.5872	1565.005	2666.783	1.61554	1.289308	1.060662	-32.10159	-40.44202	-44.39463	1.240481	18.58004	4.123712	0.2483333	0.044	3.191489
61	Male	Heroin	2above	23	23.57576	0.1397724	4.723288	0.03521021	532.9609	1557.868	2660.373	1.364341	1.290929	0.7702795	-29.32958	-37.53381	-44.77257	1.653464	25.45898	4.761905	0.395	0.05	2.197802
64	Male	Heroin	2year	1	26.5769	0.1315096	1.896578	0.05009736	520.0724	1502.594	2724.698	0.73549	1.308575	4.1987	-16.84997	-30.09509	-38.90884	8.235399	33.6558	3.378378	0.65	0.04	1.408451
64	Male	Heroin	2year	10	24.00019	0.1652026	4.125301	0.05813636	547.4791	1456.44	2874.603	0.5987318	1.455715	2.533133	-29.53071	-42.09664	-53.58435	6.200752	33.69729	3.313253	0.39	0.05428571	2.140673
64	Male	Heroin	2year	11	23.95876	0.1510281	5.195953	0.04056246	577.3524	1526.641	2931.199	0.5630262	1.404543	2.248086	-53.72814	-62.35785	-72.54747	8.300534	35.07353	3.651685	0.32125	0.08555555	2.279202
64	Male	Heroin	2year	12	23.05757	0.182468	6.475258	0.06965061	554.4613	1538.983	2902.891	0.5765082	1.662271	1.05595	-25.39152	-36.68719	-47.97916	4.459985	32.00929	3.886926	0.405	0.042	2.166065
64	Male	Heroin	2year	13	23.63527	0.1460426	3.593771	0.03438655	584.092	1556.351	2922.271	0.6057285	1.646753	2.394733	-23.85276	-34.91127	-45.15588	3.451869	30.14924	4.065041	0.2971428	0.03166667	2.916667
64	Male	Heroin	2year	14	24.44522	0.1294071	2.944679	0.0415535	494.9478	1402.66	2881.461	0.6657243	1.196626	2.737405	-32.96423	-42.94884	-56.33172	5.13514	33.97722	3.597122	0.42125	0.07375	1.941748
64	Male	Heroin	2year	2	23.89409	0.1201666	3.898891	0.01960171	516.5999	1449.877	2708.792	0.6521082	1.093998	2.744268	-26.59887	-34.6118	-47.88352	5.929181	32.85572	3.164557	0.32	0.04333333	2.666667
64	Male	Heroin	2year	3	24.4535	0.1144544	2.735485	0.03261223	527.1729	1393.372	2838.665	0.7522457	1.232654	1.75975	-20.39824	-27.38718	-44.21243	10.37647	35.53156	3.623188	0.2875	0.045	3.030303
64	Male	Heroin	2year	4	23.09592	0.1667217	4.864809	0.07894403	549.4638	1556.208	2847.485	0.5592843	1.515278	1.990044	-45.0359	-51.76966	-58.94273	8.005147	30.84092	2.564103	0.1916667	0.05	4.026845
64	Male	Heroin	2year	5	24.80548	0.09010429	2.97821	0.04707368	486.0365	1359.28	2703.798	0.7732238	1.191771	2.048075	-22.46922	-27.14668	-40.90789	5.544434	26.26292	3.680982	0.46	0.04333333	1.910828
64	Male	Heroin	2year	6	23.70648	0.1721154	6.790453	0.06585685	530.4929	1497.677	2797.892	0.6196579	1.463126	2.360407	-33.13626	-41.77484	-54.30899	8.069966	34.97993	3.370787	0.3114285	0.058	2.681993
64	Male	Heroin	2year	7	24.7642	0.1105482	3.893969	0.03620816	520.5046	1440.681	2857.805	0.6968973	1.5075	2.425464	-29.23773	-39.22005	-51.71593	4.25401	30.96432	4.390244	0.4175	0.0575	2.020202
64	Male	Heroin	2year	8	22.58639	0.1804553	7.227139	0.03934394	567.2599	1556.181	2869.738	0.5252747	1.627582	1.050341	-59.12269	-67.27875	-74.04251	5.402643	30.1562	3.358209	0.1627273	0.05636363	4.18251
64	Male	Heroin	2year	9	24.23564	0.1363442	4.667561	0.07189238	522.861	1484.263	2867.662	0.6879958	1.461981	1.255125	-35.434	-46.39424	-54.12342	2.235003	26.76468	3.791469	0.27	0.04	2.955665
64	Male	Heroin	2year	15	23.67741	0.1115376	3.408012	0.06700835	507.5772	1439.916	2790.893	0.5457394	1.566545	2.426455	-21.94227	-36.09951	-46.51704	2.633026	32.39045	3.539823	0.465	0.045	1.886793
64	Male	Heroin	2year	24	24.75601	0.1187992	3.883488	0.03971471	528.1434	1509.187	2923.471	0.7677913	1.483514	1.735903	-20.89118	-33.3629	-43.2202	6.038248	29.91816	3.448276	0.5666667	0.06	1.546392
64	Male	Heroin	2year	25	24.72095	0.08583332	3.087412	0.05512005	481.6883	1440.451	2922.988	0.7599733	1.201506	2.804766	-35.93276	-44.68578	-55.2599	5.937682	30.91589	3.964758	0.356	0.058	2.283105
64	Male	Heroin	2year	26	23.71228	0.09534333	2.801704	0.030984	494.8496	1459.903	2887.573	0.6463535	1.377696	2.184436	-39.17379	-50.19593	-61.07752	4.161697	31.15544	4.878049	0.312	0.055	2.5
64	Male	Heroin	2year	16	25.09194	0.07222958	2.187119	0.04523974	486.8697	1406.725	2894.11	0.716242	1.566501	1.779253	-33.1533	-42.58362	-52.59507	6.819831	28.52703	3.100775	1.02	0.19	0.8130081
64	Male	Heroin	2year	17	25.18299	0.124175	4.656698	0.03211895	499.4273	1470.265	2824.169	0.7077659	1.55107	1.834035	-14.14259	-22.65865	-36.81425	2.465849	30.167	5.035971	0.4166667	0.03	2.238806
64	Male	Heroin	2year	18	23.33863	0.168249	4.158443	0.05233112	557.4879	1532.424	2953.479	0.5366665	1.584015	0.4990108	-24.12098	-36.14797	-48.10502	4.57675	32.54214	2.953587	0.402	0.0425	2.183406
64	Male	Heroin	2year	19	23.7583	0.1772645	4.865938	0.07864776	543.4418	1504.88	2866.988	0.5865523	1.619906	0.6360426	-30.71336	-40.31394	-51.14596	5.095866	29.72435	3.070175	0.475	0.055	1.818182
64	Male	Heroin	2year	20	22.86245	0.2125483	9.58246	0.06895912	613.6971	1607.869	2996.618	0.541338	1.520902	-0.149671	-29.62825	-38.82771	-47.3163	5.451865	29.00433	2.214022	0.28125	0.044	3.007519
64	Male	Heroin	2year	21	24.27675	0.1022235	2.89673	0.03231365	523.8843	1460.035	2908.38	0.7515644	1.350114	3.209695	-22.80015	-33.23387	-44.57338	4.94292	31.25552	4.166667	0.72	0.065	1.226994
64	Male	Heroin	2year	22	23.92036	0.131083	3.623363	0.0587671	519.8314	1503.283	2914.859	0.6583751	1.428591	2.317771	-24.0465	-34.05672	-44.51513	3.51575	28.93557	2.803739	0.4575	0.0425	1.923077
64	Male	Heroin	2year	23	23.30641	0.1645611	5.21735	0.05387025	521.3308	1451.165	2789.965	0.6277795	1.239878	2.115925	-21.10363	-33.49376	-45.4539	5.526846	34.00439	3.212851	0.434	0.05333333	2.057613
67	Male	Heroin	2year	1	23.38651	0.1086356	1.883732	0.04464192	553.7568	1579.024	2624.631	0.5151643	1.433195	2.585558	-31.81085	-47.30747	-49.49463	1.961743	28.79753	3.597122	0.3766667	0.06	2.272727
67	Male	Heroin	2year	10	23.11426	0.1402796	3.142529	0.07383313	453.979	1423.082	2544.871	0.5861768	1.315151	2.059674	-35.35216	-46.54745	-55.74353	1.566135	30.09886	4.017857	0.45	0.08333333	1.851852
67	Male	Heroin	2year	11	23.3214	0.1375712	2.990574	0.03162654	521.1163	1494.19	2604.202	0.5926906	1.261339	2.502193	-27.88778	-42.34063	-47.40221	0.7090396	26.64146	4.545455	0.37	0.0475	2.347418
67	Male	Heroin	2year	12	22.53125	0.1553066	3.874018	0.0607174	517.337	1455.642	2606.25	0.562126	1.535971	1.865212	-30.48808	-44.09743	-49.31283	-0.1987865	25.6477	4.494382	0.45	0.0575	1.915709
67	Male	Heroin	2year	13	22.72052	0.1612275	4.834152	0.07235178	563.3974	1573.743	2680.967	0.5704016	1.563991	1.321265	-46.92035	-58.17833	-63.0453	-0.1539435	26.45519	4.436861	0.22	0.047	3.484321
67	Male	Heroin	2year	14	22.88036	0.2053455	9.608723	0.06054813	523.5444	1495.411	2638.143	0.5545161	1.755277	0.5859714	-24.07124	-34.28137	-42.90901	0.4181954	24.899	2.805611	0.3028571	0.03555556	2.839757
67	Male	Heroin	2year	2	22.87022	0.1189862	1.559933	0.06457138	510.9919	1472.676	2587.345	0.4957267	1.34321	2.33771	-29.88339	-42.8139	-51.22091	0.9016714	29.19865	5.263158	0.23	0.02	3.703704
67	Male	Heroin	2year	3	21.66743	0.1993582	8.998951	0.1216977	533.0649	1480.342	2686.731	0.4922041	1.242114	0.4500527	-28.82825	-39.20263	-49.55242	1.516	30.42588	2.926829	0.2816667	0.036	3.015075
67	Male	Heroin	2year	4	22.27254	0.1637145	3.503538	0.03443507	661.9221	1657.669	2705.085	0.4893819	1.879666	1.910658	-40.61535	-53.88719	-56.15794	-0.8200037	27.23116	4.225352	0.1766667	0.05333333	4.411765
67	Male	Heroin	2year	5	23.16463	0.09156298	2.123611	0.02527085	522.4838	1487.091	2550.541	0.4871751	1.39746	2.410024	-67.1224	-73.18828	-81.56288	2.974011	29.09074	4.761905	0.1533333	0.07	4.225352
67	Male	Heroin	2year	6	24.48139	0.1094671	3.063135	0.03633079	497.2112	1427.584	2602.424	0.5513978	1.486166	3.374728	-36.777	-51.44613	-59.28455	1.145964	31.78856	4.301075	0.4933333	0.09	1.657459
67	Male	Heroin	2year	7	21.5914	0.1826174	7.137749	0.1302818	529.5579	1555.221	2620.174	0.5982192	1.508586	0.4234783	-41.87377	-52.57029	-58.17932	1.974673	27.47888	3.317536	0.2371428	0.055	3.414634
67	Male	Heroin	2year	8	21.70892	0.1843464	8.050791	0.1722358	533.6302	1545.625	2610.57	0.5104382	1.825982	0.1127632	-62.44018	-71.01708	-75.13013	3.020815	26.1924	4.265403	0.282	0.07285714	2.427185
67	Male	Heroin	2year	9	22.82374	0.1983691	7.63751	0.06072464	523.1592	1481.136	2624.674	0.5407024	1.26337	0.7278521	-65.50904	-74.67941	-80.29353	1.904385	27.8555	3.755869	0.1725	0.07428571	3.864734
67	Male	Heroin	2year	15	22.59428	0.158804	2.600271	0.1110953	533.6939	1527.261	2628.818	0.5581252	1.730829	1.593153	-3.521661	-23.04014	-26.10647	-1.158947	26.48647	4.761905	0.95	0	1.030928
67	Male	Heroin	2year	24	21.73825	0.1880645	7.684242	0.06554533	577.0849	1584.167	2648.544	0.4637225	1.613263	-0.2195013	-52.82178	-63.30077	-69.55425	1.919354	28.73345	3.41297	0.1675	0.05	4.210526
67	Male	Heroin	2year	25	22.1379	0.2111789	8.331657	0.0864725	580.28	1595.066	2647.298	0.5509521	1.535781	0.2742022	-44.62674	-55.13215	-60.74057	0.580314	25.35486	3.308824	0.201	0.04777778	3.773585
67	Male	Heroin	2year	26	24.32116	0.09739026	3.079475	0.05049375	513.0348	1506.397	2610.505	0.6506087	1.598351	1.952826	-27.179	-39.63363	-49.32865	0.3015122	29.55653	4	0.3675	0.04333333	2.366864
67	Male	Heroin	2year	16	22.41755	0.1892531	5.438623	0.08179601	491.0638	1458.504	2528.51	0.5860444	1.282076	0.3229608	-46.53388	-57.70774	-61.97161	1.197113	26.36186	2.857143	0.34	0.115	2.272727
67	Male	Heroin	2year	17	23.40812	0.1133	3.941305	0.03814583	497.7122	1441.516	2547.124	0.5425293	1.324521	1.062614	-43.67162	-54.67085	-62.54269	1.633833	28.57712	5.46875	0.32	0.06	2.459016
67	Male	Heroin	2year	18	22.27155	0.1662108	5.615004	0.09351282	535.1973	1469.225	2610.701	0.5874531	1.743515	0.7404773	-23.89089	-40.31324	-49.06148	0.8682017	32.89803	4.878049	0.4733333	0.03333333	1.898734
67	Male	Heroin	2year	19	23.47198	0.1398437	4.743534	0.05604848	513.7515	1482.394	2602.71	0.5738707	1.682534	1.992811	-53.67846	-64.45222	-71.35485	1.407413	29.48682	3.448276	0.3725	0.08	2.020202
67	Male	Heroin	2year	20	23.02889	0.1459915	3.699942	0.06526007	518.9319	1492.847	2583.295	0.6369423	1.689673	1.431363	-19.94761	-33.25846	-39.02982	0.8673207	26.10721	4.117647	0.365	0.045	2.439024
67	Male	Heroin	2year	21	23.72898	0.124956	2.816046	0.07174504	474.7552	1415.814	2563.606	0.6381276	1.472781	2.615857	-23.91999	-38.4438	-48.97976	-2.330371	30.09093	5.063292	0.4366667	0.055	1.960784
67	Male	Heroin	2year	22	20.73217	0.2291953	10.13112	0.1063831	535.3019	1526	2616.658	0.5282407	1.720146	0.1129228	-29.55831	-41.23161	-48.4171	-1.583604	25.76518	3.723404	0.2566667	0.05	3.296703
67	Male	Heroin	2year	23	21.81775	0.1768693	6.862898	0.08580805	495.8903	1411.094	2575.634	0.5476092	1.53139	1.752754	-35.30936	-49.62283	-57.63158	0.8648881	30.64271	4	0.32	0.055	2.590674
76	Male	Heroin	2year	1	24.3672	0.08882441	1.635099	0.02711328	469.2547	1504.735	2531.023	0.8851314	1.32172	4.140508	-23.20518	-38.00945	-46.41241	0.2221387	29.70386	4.761905	0.515	0.06	1.680672
76	Male	Heroin	2year	10	23.97527	0.1875921	6.354248	0.08663575	477.3622	1477.676	2703.435	0.9707645	1.195944	2.754983	-19.06175	-30.82484	-41.31787	2.599643	29.04024	2.439024	0.9733334	0.08	0.931677
76	Male	Heroin	2year	11	23.7234	0.2476219	9.523569	0.03927394	490.7649	1492.845	2551.017	0.9089229	1.137766	1.70789	-50.07685	-59.47166	-66.33307	-0.2441653	24.99547	2.252252	0.326	0.115	2.283105
76	Male	Heroin	2year	12	23.82283	0.1797815	6.154696	0.08717412	462.5868	1436.191	2488.768	1.044416	1.450683	2.032825	-12.52779	-23.58701	-33.37679	1.857373	25.92594	2.832861	0.815	0.04333333	1.156069
76	Male	Heroin	2year	13	24.92214	0.1217767	2.375683	0.0465241	462.243	1447.793	2489.557	1.040261	1.189937	3.963191	-28.24142	-39.00872	-49.16753	0.8561962	28.31855	3.265306	0.406	0.0625	2.09205
76	Male	Heroin	2year	14	25.47556	0.1449446	4.931969	0.03616592	476.3051	1430.931	2655.622	1.157258	1.152182	3.036013	-27.30388	-30.88274	-46.74199	2.483318	27.14193	3.066038	0.445	0.07166667	1.918465
76	Male	Heroin	2year	2	24.30021	0.08294124	3.932541	0.03152074	446.7379	1356.019	2484.16	1.011648	1.308702	2.393301	-17.52068	-26.3942	-42.25787	2.11992	30.39252	5.982906	0.5	0.08	1.801802
76	Male	Heroin	2year	3	24.45769	0.1617467	4.352827	0.0329002	526.7305	1448.343	2628.668	1.075727	1.111592	2.411136	-10.06433	-17.40641	-31.96415	5.284036	28.91416	2.212389	0.6833333	0.05	1.388889
76	Male	Heroin	2year	4	25.63876	0.09698186	3.475813	0.04635247	508.188	1541.927	2757.392	0.8755136	1.208865	3.130278	-39.92411	-48.45738	-55.23211	3.143346	28.57399	3.311258	0.2925	0.0525	2.739726
76	Male	Heroin	2year	5	25.03793	0.1520322	2.963902	0.02935964	440.2013	1336.873	2460.626	1.113374	1.208346	2.101693	-13.5112	-20.03052	-34.31627	2.094407	24.38514	4.109589	0.655	0.03	1.41844
76	Male	Heroin	2year	6	26.56736	0.09301829	2.163118	0.0202619	482.2898	1449.246	2509.942	1.129365	1.060808	4.71477	-33.30289	-44.4041	-50.21006	3.585337	27.41276	3.361345	0.4775	0.058	1.746725
76	Male	Heroin	2year	7	24.35242	0.1609188	5.330519	0.0690924	445.4638	1393.611	2505.255	1.151133	1.200663	2.743333	-25.68572	-31.73771	-45.22158	2.01324	26.78002	2.358491	0.6066667	0.09	1.463415
76	Male	Heroin	2year	8	23.89405	0.182478	5.348581	0.04816722	512.4171	1531.219	2533.156	0.941528	1.277853	1.806725	-62.16355	-69.35709	-74.58541	2.505276	23.43076	3.180212	0.2066666	0.0825	3.272727
76	Male	Heroin	2year	9	25.54029	0.1185969	3.162857	0.02360763	537.322	1534.76	2701.918	1.144415	1.303647	2.872143	-47.13258	-54.03858	-60.45847	-0.4609289	22.05162	4.977376	0.2683333	0.06833334	2.803739
76	Male	Heroin	2year	15	22.4283	0.1849709	5.257303	0.03876449	472.8296	1406.016	2519.84	0.7908031	1.353628	2.362693	-11.66584	-27.41485	-37.70798	1.902321	31.65021	3.333333	0.525	0.03	1.769912
76	Male	Heroin	2year	24	25.18971	0.1368251	4.483276	0.04534081	474.4172	1427.89	2629.867	1.127042	1.232142	2.422308	-21.81737	-29.65838	-42.42436	2.514565	27.74555	3.061225	0.42	0.04	2.116402
76	Male	Heroin	2year	25	27.24338	0.3032459	5.567383	0.05202708	485.0234	1466.649	2568.505	1.216307	1.296542	2.353678	-38.03537	-41.12826	-49.50517	1.495168	21.54335	3.137255	0.2928571	0.058	2.822581
76	Male	Heroin	2year	26	24.30467	0.1703929	7.316942	0.0471078	482.2778	1440.59	2725.667	1.133688	1.198985	1.599163	-35.03883	-41.39376	-53.2735	3.146499	26.75072	2.489627	0.2066666	0.03222222	3.829787
76	Male	Heroin	2year	16	25.0618	0.05311728	1.071218	0.01692865	435.368	1341.717	2317.86	1.303397	0.8917277	4.62424	-18.29929	-27.64037	-40.33039	0.8869427	25.93304	4.901961	0.425	0.08	2.083333
76	Male	Heroin	2year	17	25.93975	0.1997493	6.736078	0.05088161	525.7319	1479.316	2691.091	1.294287	1.395982	1.344494	-17.66031	-20.84282	-34.0506	2.529208	24.60903	4.320988	0.355	0.02333333	2.564103
76	Male	Heroin	2year	18	23.64968	0.1458362	4.262165	0.06689446	461.7015	1397.699	2497.766	1.022109	1.214689	2.014829	-35.98214	-44.50833	-55.76055	1.863027	27.4312	3.225807	0.43	0.062	1.886793
76	Male	Heroin	2year	19	23.15342	0.1813812	7.496235	0.05129745	535.6829	1525.719	2624.002	1.060042	1.183565	-0.1651962	-14.44965	-21.27828	-32.55165	2.353898	25.59204	3.108808	0.875	0.07	1.069519
76	Male	Heroin	2year	20	26.45509	0.1192692	3.839064	0.02481592	482.7564	1507.003	2504.962	1.182964	1.208912	3.663102	-36.04412	-44.35737	-52.51538	4.794295	26.90936	3.414634	0.41	0.0625	2.01005
76	Male	Heroin	2year	21	23.44846	0.1600282	5.303753	0.05915428	474.5608	1433.15	2522.294	1.129584	1.28403	2.121865	-16.69905	-26.09512	-38.61007	-0.1129279	27.77814	2.580645	1.36	0.04	0.6802722
76	Male	Heroin	2year	22	24.2741	0.1474796	5.56534	0.05157562	504.8168	1499.169	2627.061	0.994976	1.598611	1.447327	-26.91681	-32.90626	-43.92681	1.673843	25.31047	3.030303	0.388	0.045	2.232143
76	Male	Heroin	2year	23	24.58271	0.1176657	4.128395	0.09073598	489.6959	1412.643	2604.721	1.011664	0.9880123	3.1696	-24.49117	-35.14136	-47.83227	1.577453	31.04506	2.489627	0.408	0.0525	2.136752
81	Male	Heroin	2year	1	26.42589	0.1969685	3.798067	0.06479257	699.687	1853.483	2868.584	0.432885	1.543822	2.641341	-38.58233	-49.95485	-46.96215	7.802997	21.88587	3.468208	0.48	0.09	1.796407
81	Male	Heroin	2year	10	27.67747	0.1835133	3.027718	0.04738043	597.1182	1688.581	2813.739	0.4133563	1.28783	4.21202	-58.37563	-67.84821	-69.6858	5.209999	22.97198	2.968036	0.3588889	0.09999999	2.083333
81	Male	Heroin	2year	11	27.13167	0.2144933	3.559065	0.04294405	662.2258	1726.843	2852.485	0.7664268	1.333126	3.278027	-75.93133	-81.33555	-83.31285	5.243491	21.2357	0.8264463	0.26	0.13125	2.513967
81	Male	Heroin	2year	12	26.76901	0.1860532	2.960518	0.0767727	553.562	1582.011	2687.101	0.5178089	1.425463	4.165381	-52.75278	-61.40452	-64.73293	5.856188	25.0543	3.412074	0.2358333	0.064	3.234502
81	Male	Heroin	2year	13	26.12348	0.1980508	7.916794	0.06513949	644.8652	1702.249	2809.673	0.483282	1.238924	3.17519	-61.17562	-68.15617	-70.45441	6.250088	22.22761	3.478261	0.22	0.1133333	3.264095
81	Male	Heroin	2year	14	27.10929	0.1792112	2.711691	0.03552805	588.8809	1598.272	2787.235	0.4644644	1.158357	3.713623	-59.62693	-65.84978	-70.60387	2.829661	21.30666	3.454232	0.2322222	0.070625	3.141361
81	Male	Heroin	2year	2	26.65036	0.1697903	6.239758	0.104166	515.0599	1552.479	2682.215	0.4418431	1.330424	3.253805	-42.2163	-53.22611	-55.90431	4.219946	21.22914	4.210526	0.375	0.08333333	2.197802
81	Male	Heroin	2year	3	26.23385	0.2076073	9.687696	0.07138378	631.189	1670.912	2849.327	0.420079	1.389282	3.66015	-50.8978	-56.14706	-59.93121	4.776195	19.75398	3.088803	0.3333333	0.06833334	2.371542
81	Male	Heroin	2year	4	28.30457	0.1232342	1.357248	0.02625185	743.0444	1859.821	2871.456	0.5135344	1.333242	4.684301	-79.96207	-83.89713	-83.95062	7.867769	18.01061	4.516129	0.186	0.11	3.401361
81	Male	Heroin	2year	5	25.28472	0.2164382	10.23966	0.07581087	622.0507	1661.501	2812.716	0.4742627	1.131371	2.731884	-34.77831	-44.21111	-49.15088	3.601539	22.79074	4.022988	0.35	0.0325	2.453988
81	Male	Heroin	2year	6	27.96062	0.1686309	2.345991	0.03978195	658.1409	1706.87	2826.931	0.4969131	1.422422	4.765393	-47.22085	-54.45011	-56.58644	2.171824	20.08559	4.016064	0.33	0.04833334	2.489627
81	Male	Heroin	2year	7	27.33965	0.149945	4.492516	0.0508355	615.5209	1635.781	2778.03	0.5324604	1.335472	2.909115	-45.45845	-51.9869	-55.55678	4.186828	21.47095	3.557312	0.2842857	0.04571429	2.834008
81	Male	Heroin	2year	8	27.10279	0.1792748	3.455809	0.08032423	669.3447	1733.76	2862.75	0.5418	1.482812	3.427014	-58.72608	-62.9935	-64.3793	8.162987	21.82947	4.225352	0.26375	0.07	2.888087
81	Male	Heroin	2year	9	26.75406	0.2345209	11.1398	0.09738434	606.1382	1634.743	2789.212	0.4748008	1.322909	3.11938	-72.70643	-80.68287	-82.56873	-0.1110611	21.64124	3.488372	0.1844444	0.09428571	3.585657
81	Male	Heroin	2year	15	28.14222	0.1113123	3.302513	0.02071089	589.3647	1642.895	2765.49	0.5271214	1.214558	5.335305	-23.31945	-34.34835	-38.31947	5.212101	23.67215	4.237288	0.3433333	0	2.678571
81	Male	Heroin	2year	24	25.86805	0.2195508	10.71522	0.08778542	560.7855	1606.625	2727.666	0.4779355	1.311818	3.284131	-49.74208	-60.32903	-63.80085	-3.318816	17.37438	4.562738	0.2757143	0.07166667	2.745098
81	Male	Heroin	2year	25	26.04044	0.2152693	10.50909	0.111191	588.8904	1618.657	2763.854	0.4253886	1.689842	2.902566	-50.41759	-58.71164	-61.86846	1.519502	20.64547	4.814815	0.25375	0.08399999	3.030303
81	Male	Heroin	2year	26	24.18667	0.2591743	13.46749	0.07889459	540.6136	1598.933	2713.98	0.444369	1.686954	1.313368	-55.42387	-65.37675	-66.49604	2.292032	21.38585	3.278688	0.21875	0.07166667	3.389831
81	Male	Heroin	2year	16	27.4846	0.1239241	1.759365	0.02113157	473.5305	1531.8	2623.174	0.5756488	1.132197	4.426995	-35.415	-46.1561	-51.14734	4.753561	23.79135	3.787879	1.07	0.15	0.7936508
81	Male	Heroin	2year	17	25.57656	0.199346	9.065613	0.06102397	563.8972	1557.277	2716.542	0.4372882	1.595925	1.959267	-53.8606	-60.24956	-65.99204	5.297844	25.80727	4.301075	0.268	0.0825	2.808989
81	Male	Heroin	2year	18	27.15217	0.1674362	3.538601	0.03333756	558.0273	1594.347	2698.296	0.5143172	1.291227	3.957076	-35.26964	-47.62344	-52.33351	0.7564682	22.90854	3.389831	0.4	0.05	2.183406
81	Male	Heroin	2year	19	26.37311	0.1866948	8.829775	0.07128029	508.7759	1579.019	2648.523	0.4572892	1.401643	3.541725	-57.03263	-64.42043	-67.09778	2.48977	20.48442	3.212851	0.37	0.094	2.066116
81	Male	Heroin	2year	20	27.77027	0.1644282	2.330681	0.03466807	587.101	1640.335	2793.869	0.4573535	1.320239	3.882931	-65.66182	-72.60015	-76.61593	1.269572	20.92529	3.383459	0.2275	0.0725	3.100775
81	Male	Heroin	2year	21	27.43159	0.1554717	3.647257	0.05035005	566.2939	1597.711	2719.505	0.4447376	1.27657	3.633232	-32.86796	-45.86937	-49.14493	3.863307	25.28251	4.022988	0.3725	0.045	2.380952
81	Male	Heroin	2year	22	26.06322	0.207212	9.235188	0.0585527	571.4984	1612.367	2753.698	0.43446	1.312302	3.504571	-32.58979	-44.35707	-48.77732	2.456358	24.22079	3.278689	0.4316667	0.065	2.020202
81	Male	Heroin	2year	23	25.81467	0.2101287	11.11019	0.103709	606.7531	1579.521	2778.868	0.3763549	1.768876	2.257808	-37.56581	-48.609	-55.29963	3.03264	28.47145	3.214286	0.3285714	0.052	2.573529
83	Male	Heroin	2year	1	26.95045	0.1453585	2.373051	0.05265763	501.4692	1514.814	2507.316	1.174871	1.019341	3.916461	-29.82612	-41.31792	-44.46157	1.711454	22.13561	4.347826	0.3275	0.05333333	2.597403
83	Male	Heroin	2year	10	28.18846	0.198644	3.81131	0.03545498	452.9819	1426.054	2535.315	1.117696	1.123636	5.526376	-20.88695	-32.62299	-39.18578	3.500805	22.76802	3.754267	0.655	0.05333333	1.403509
83	Male	Heroin	2year	11	27.12687	0.2230053	6.510904	0.04106356	512.8829	1505.406	2550.897	1.086149	1.094884	3.98396	-40.56292	-47.63366	-53.74903	4.418464	23.6019	2.994012	0.3375	0.05	2.439024
83	Male	Heroin	2year	12	28.18243	0.1249194	3.348566	0.03320604	456.7056	1415.861	2466.06	1.172752	1.140325	5.332578	-29.7021	-39.2919	-45.44572	3.585026	23.23546	4.181185	0.3025	0.0525	2.846975
83	Male	Heroin	2year	13	27.20752	0.1279954	3.268457	0.04112288	524.6648	1499.468	2543.033	1.071142	1.111754	5.626279	-37.89429	-46.80094	-51.50351	6.408556	23.44911	5.323194	0.43	0.06	1.945525
83	Male	Heroin	2year	14	26.60908	0.2171929	9.957123	0.0589773	525.4624	1494.182	2561.816	1.05564	1.102022	3.772031	-34.16549	-41.65107	-49.39017	4.154751	22.44924	3	0.3754545	0.0725	2.226721
83	Male	Heroin	2year	2	28.54108	0.2110427	6.220537	0.04536984	518.0413	1506.336	2561.604	1.25966	1.063358	4.200707	-17.46797	-22.96511	-32.47453	8.656403	24.32882	6.081081	0.68	0.03	1.408451
83	Male	Heroin	2year	3	28.28151	0.127601	3.774355	0.03023721	448.1072	1383.282	2479.756	1.207723	1.034085	5.618401	-25.26322	-32.10064	-43.63733	3.48643	23.54651	3.448276	0.76	0.06	1.190476
83	Male	Heroin	2year	4	27.79576	0.08791887	3.219692	0.02812718	609.5854	1663.351	2660.771	0.9970983	1.127097	5.836004	-52.69211	-61.87558	-63.89745	4.665193	23.0038	5.673759	0.2575	0.06	2.962963
83	Male	Heroin	2year	5	25.74864	0.1714974	4.793009	0.05275932	570.7741	1553.846	2620.179	0.9595212	1.472999	3.46649	-18.44079	-26.83244	-36.75463	-0.3341379	22.27891	3.592814	0.75	0.06	1.242236
83	Male	Heroin	2year	6	28.96035	0.05433933	2.649498	0.02482063	491.6329	1449.691	2488.121	1.281286	1.108594	5.203166	-25.76879	-30.73549	-40.52082	5.595501	22.68519	4.040404	0.5766667	0.04333333	1.5625
83	Male	Heroin	2year	7	27.34109	0.1837829	5.202442	0.03897366	490.0257	1491.441	2524.559	1.136317	1.297518	4.422083	-37.1712	-45.33955	-51.96238	2.258167	23.18103	3.448276	0.372	0.075	2.212389
83	Male	Heroin	2year	8	27.05534	0.1230061	4.300322	0.02993639	568.9851	1620.383	2684.43	1.04161	1.057783	5.048882	-46.81335	-55.50607	-58.66896	7.24653	23.24424	4.932735	0.2414286	0.05666666	3.240741
83	Male	Heroin	2year	9	28.06769	0.2057168	4.742462	0.04920831	590.6249	1621.528	2609.746	1.072103	1.354887	4.541276	-57.9192	-66.6735	-66.92081	1.202939	20.51065	5.078125	0.178	0.05888889	3.984064
83	Male	Heroin	2year	15	26.14981	0.1627016	4.886587	0.02492486	474.2094	1510.444	2520.431	0.8870518	1.279693	5.416926	-11.65323	-29.31975	-31.02397	6.675647	27.03824	3.252033	0.565	0	1.709402
83	Male	Heroin	2year	24	30.69694	0.1630189	3.600811	0.02831645	501.3783	1468.954	2519.205	1.252889	1.249916	4.808118	-46.39698	-51.72026	-59.20887	1.217901	21.72839	4.081633	0.2671428	0.0475	2.916667
83	Male	Heroin	2year	25	28.78666	0.1338439	4.790054	0.0162992	487.6523	1489.041	2525.185	1.318497	1.013581	5.761219	-39.6655	-50.46704	-54.80558	5.232095	23.10616	3.947368	0.2983333	0.062	2.714932
83	Male	Heroin	2year	26	27.1073	0.1658304	5.214359	0.08398314	444.6622	1386.146	2462.713	1.24725	1.165121	3.842808	-43.07934	-52.64847	-59.01334	3.904823	23.86658	5.405406	0.2414286	0.064	3.240741
83	Male	Heroin	2year	16	26.922	0.1068048	3.614582	0.02333992	475.6585	1510.612	2496.45	1.045997	0.9532529	4.284744	-33.99855	-46.51592	-49.79234	6.307525	22.78272	3.703704	0.55	0.075	1.550388
83	Male	Heroin	2year	17	28.71415	0.10656	7.15181	0.01834723	494.743	1440.832	2468.701	1.214803	1.157408	4.881245	-27.5659	-33.82889	-43.02682	7.752869	23.39379	5.691057	0.52	0.045	1.709402
83	Male	Heroin	2year	18	27.28451	0.1380536	4.284456	0.03342618	503.6008	1513.879	2559.795	1.153308	0.9728679	5.768286	-23.64458	-35.57017	-41.21289	4.640634	26.97408	4.020101	0.885	0.12	1.041667
83	Male	Heroin	2year	19	27.26021	0.1277497	5.56826	0.07787035	478.6996	1427.293	2488.238	1.082968	1.11117	4.701647	-48.35825	-57.22024	-63.07975	4.635177	25.87222	3.827751	0.4	0.0875	1.970443
83	Male	Heroin	2year	20	25.59222	0.2119173	9.853481	0.03140917	523.0676	1474.348	2560.933	1.015663	1.125567	3.227719	-45.38169	-49.28663	-57.7895	4.498654	23.37968	3.191489	0.288	0.048	2.777778
83	Male	Heroin	2year	21	27.23961	0.08784412	4.92683	0.01404005	457.7599	1438.796	2480.584	1.229951	0.8348235	6.53651	-26.47085	-38.39571	-45.58713	4.582978	27.50689	3.896104	0.665	0.06	1.342282
83	Male	Heroin	2year	22	27.40845	0.1224336	4.618519	0.0336768	491.3794	1466.491	2543.71	1.10255	1.175005	4.908031	-28.47593	-36.87106	-45.38177	4.536725	24.97639	3.686636	0.465	0.05333333	1.895735
83	Male	Heroin	2year	23	27.53097	0.1386119	4.628365	0.05030273	445.4957	1341.779	2528.884	1.063502	1.127947	4.932609	-25.76473	-36.73195	-47.40164	5.686384	30.82454	4.205608	0.362	0.065	2.439024
85	Male	Heroin	2year	1	23.12796	0.1401542	2.953365	0.03875661	497.6194	1558.572	2526.1	0.9683577	1.171123	2.737745	-35.02285	-45.91333	-43.42474	3.154105	15.77775	4.225352	0.3766667	0.05	2.205882
85	Male	Heroin	2year	10	22.80963	0.1405141	3.813995	0.04107431	481.6721	1486.574	2542.976	0.8532273	1.278606	2.518528	-23.16021	-36.67357	-39.30869	2.056059	22.03754	3.296703	0.474	0.0525	1.865672
85	Male	Heroin	2year	11	23.68868	0.1305341	4.478653	0.03526373	537.4103	1562.907	2546.846	0.9663888	1.170171	3.617565	-28.77071	-41.03732	-44.29583	3.515034	22.24929	4.184101	0.4	0.07	2.145923
85	Male	Heroin	2year	12	22.66569	0.1621851	3.382496	0.0252149	546.2761	1561.333	2558.908	0.8977851	1.450775	2.107917	-19.17173	-28.38504	-30.85835	5.153069	18.27786	4.123712	0.518	0.0375	1.754386
85	Male	Heroin	2year	13	23.43608	0.1172845	2.250563	0.02713336	493.7793	1492.508	2514.074	0.9015359	1.126522	3.225356	-41.07014	-51.24141	-52.7942	3.365281	19.72793	4.291846	0.2983333	0.05666666	2.643172
85	Male	Heroin	2year	14	24.66184	0.1131719	4.098253	0.02513485	545.9724	1527.226	2573.893	1.229946	1.138561	2.675957	-24.22129	-29.9331	-35.07431	1.951131	16.47115	2.337662	0.41875	0.065	2.110818
85	Male	Heroin	2year	2	23.56737	0.1267792	5.697193	0.01585362	458.9888	1441.07	2454.957	0.9729466	1.160517	3.820176	-47.48135	-56.24626	-58.63747	3.44032	19.87094	4.285714	0.198	0.042	3.787879
85	Male	Heroin	2year	3	25.1709	0.1433702	3.477535	0.0279404	470.338	1438.63	2459.831	1.410962	1.476873	2.979844	-13.34263	-18.7035	-23.18027	6.616321	15.95662	3.472222	0.66	0.03	1.449275
85	Male	Heroin	2year	4	24.12235	0.1084115	3.933937	0.04731751	512.4203	1569.903	2555.423	1.103455	1.187077	2.296999	-40.35165	-47.11449	-49.19255	4.410896	16.97392	2.684564	0.3866667	0.0525	2.083333
85	Male	Heroin	2year	5	23.27521	0.09583012	2.230459	0.03978173	488.0821	1489.011	2541.041	1.021339	1.28416	1.722896	-13.06956	-21.78941	-26.42043	5.298467	16.7253	3.448276	0.655	0.025	1.428571
85	Male	Heroin	2year	6	25.23802	0.161036	3.036266	0.01899645	567.3601	1567.547	2554.755	1.146601	1.265266	3.284781	-31.16819	-37.66298	-40.90735	4.89472	18.85234	3.26087	0.385	0.05666666	2.234637
85	Male	Heroin	2year	7	24.70205	0.241569	3.995705	0.02017744	522.019	1542.555	2536.26	1.158489	1.130288	2.232681	-40.23934	-47.18613	-49.51426	2.228028	15.50186	2.427185	0.2242857	0.05	3.5
85	Male	Heroin	2year	8	22.87049	0.0924657	3.150246	0.02021648	474.248	1464.258	2457.473	0.9942083	1.162535	2.638282	-30.2728	-38.35571	-42.14379	5.265563	19.53741	5.347594	0.3875	0.06333333	2.209945
85	Male	Heroin	2year	9	24.36189	0.08447458	1.743652	0.02614825	488.8712	1448.92	2575.998	1.032916	1.17669	3.172861	-37.99997	-47.15628	-53.61249	0.9400626	22.33941	3.265306	0.2728572	0.068	2.92887
85	Male	Heroin	2year	15	22.60329	0.1366732	5.200075	0.02586292	445.8625	1441.468	2478.805	0.8147858	1.182769	1.68656	-8.140074	-23.4534	-25.14247	5.396988	21.81991	2.631579	1.06	0	0.9174312
85	Male	Heroin	2year	24	23.7792	0.1432859	4.983755	0.02265088	492.7773	1475.773	2535.593	1.074004	1.334858	2.31195	-18.29189	-27.25376	-32.62407	2.322682	18.11325	3.070175	0.6633334	0.05	1.363636
85	Male	Heroin	2year	25	24.64834	0.1126651	3.939041	0.02428913	441.6313	1409.242	2456.025	1.10832	1.06999	2.489982	-39.86307	-46.43272	-51.39022	1.849831	16.80465	3.802282	0.2928571	0.05571429	2.713178
85	Male	Heroin	2year	26	24.36724	0.1163941	5.022926	0.0553766	486.056	1517.838	2508.017	1.168673	1.096416	2.254495	-23.49959	-34.88249	-35.53578	0.07160614	14.93966	3.783784	0.3875	0.04333333	2.259887
85	Male	Heroin	2year	16	22.95899	0.1203286	2.81616	0.02970226	456.0266	1466.106	2423.379	1.061027	0.999219	2.173792	-31.83797	-42.69615	-44.3608	5.353993	18.12694	3.305785	0.48	0.075	1.73913
85	Male	Heroin	2year	17	22.37576	0.163145	6.810757	0.04148233	604.3471	1639.441	2655.715	0.9991671	1.21496	1.07045	-28.80478	-36.47901	-38.36532	3.389584	18.16537	4.255319	0.285	0.025	3.007519
85	Male	Heroin	2year	18	23.61103	0.1211079	4.653404	0.02551566	446.3912	1405.752	2455.575	1.151654	1.38266	2.011236	-21.5771	-29.19811	-35.48907	3.500645	19.8509	4.968944	0.46	0.05	1.935484
85	Male	Heroin	2year	19	23.93519	0.1271142	5.051769	0.02584063	488.4929	1480.837	2498.185	1.112809	1.245776	2.628966	-30.77495	-40.55677	-42.85522	1.888332	16.76412	4.166667	0.4633333	0.05666666	1.840491
85	Male	Heroin	2year	20	23.77651	0.1455706	3.687332	0.04366948	564.5419	1608.217	2597.761	0.8925647	1.185552	2.643989	-48.26274	-52.89001	-54.47489	3.568983	16.88685	2.592592	0.2928571	0.05625	2.64151
85	Male	Heroin	2year	21	23.44149	0.120327	4.565374	0.02464483	510.8224	1535.014	2553.377	1.056224	1.204996	2.491449	-20.76238	-31.67617	-33.53508	3.916217	19.70391	3.012048	0.3575	0.035	2.5
85	Male	Heroin	2year	22	24.81781	0.1286704	5.003983	0.02772147	439.9609	1402.51	2421.82	1.246104	1.243141	1.374437	-37.79297	-42.20587	-46.04333	2.36169	13.67019	3.517588	0.2185714	0.04333333	3.608248
85	Male	Heroin	2year	23	23.1505	0.1376853	4.053921	0.02996488	563.7267	1600.555	2660.037	0.8932428	1.204973	2.252065	-24.53855	-35.74791	-39.24181	3.913833	21.7545	3.703704	0.316	0.04333333	2.762431
86	Male	Heroin	2year	1	22.85293	0.183682	3.798641	0.05173105	543.6572	1547.316	2626.974	0.6554567	1.646778	2.798723	-27.0313	-36.45414	-40.90002	10.0112	29.47289	2.352941	0.73	0.07	1.219512
86	Male	Heroin	2year	10	24.14381	0.1100361	3.304623	0.03045517	475.5287	1432.406	2582.837	0.707934	1.298377	3.384783	-24.78728	-34.7884	-43.81171	10.33567	32.21553	4.067797	0.63	0.08333333	1.403509
86	Male	Heroin	2year	11	26.08318	0.2151844	4.650082	0.02575341	446.2294	1340.87	2480.845	0.8698465	1.388929	2.460436	-28.40243	-30.31063	-42.02102	10.16819	25.11493	3.257329	0.3671429	0.0675	2.325581
86	Male	Heroin	2year	12	24.14446	0.2919377	4.066828	0.04793461	431.2469	1359.698	2517.313	0.6876974	1.353039	1.851626	-27.78435	-31.61702	-42.43277	7.253825	27.34117	2.949853	0.4085714	0.055	2.108434
86	Male	Heroin	2year	13	23.53548	0.1183256	3.231859	0.05133568	493.5477	1456.416	2588.355	0.7007937	1.329738	1.927912	-29.38611	-35.59206	-44.01535	9.048089	27.93918	3.908795	0.4283333	0.05333333	1.993356
86	Male	Heroin	2year	14	25.2307	0.1519507	4.229614	0.03837698	445.9458	1337.786	2484.349	0.8811135	1.223816	2.446961	-15.41539	-21.30337	-34.94872	5.090782	26.52552	3.370787	0.6766666	0.06333333	1.363636
86	Male	Heroin	2year	2	22.58	0.1609483	5.813234	0.03302143	618.1639	1659.017	2752.505	0.63474	1.236203	2.211449	-42.48757	-49.39222	-55.10373	5.891018	27.72896	4.545455	0.2216666	0.0575	3.529412
86	Male	Heroin	2year	3	24.04442	0.159464	5.375923	0.04534957	596.2488	1589.23	2695.727	0.8106099	1.189317	2.264465	-34.32019	-38.06149	-44.98046	11.37111	26.47593	2.870814	0.28	0.035	2.985075
86	Male	Heroin	2year	4	21.50433	0.2048862	9.170973	0.0479701	607.2673	1676.958	2719.275	0.525324	1.278696	0.9688585	-53.5032	-60.92486	-64.5479	7.068938	26.20753	1.877934	0.2157143	0.06666666	3.365385
86	Male	Heroin	2year	5	22.14111	0.1422772	3.556129	0.03341992	504.2685	1434.446	2551.968	0.6873863	1.351908	1.753654	-38.4151	-43.96418	-52.82954	5.167245	26.52433	3.125	0.296	0.135	2.688172
86	Male	Heroin	2year	6	23.71394	0.1508324	4.312159	0.0471939	457.2199	1434.465	2487.256	0.6310811	1.325748	3.26225	-28.12624	-39.01827	-43.72958	8.575985	27.65779	3.252033	0.69	0.065	1.25
86	Male	Heroin	2year	7	22.82761	0.1743012	5.689312	0.04273991	486.3668	1477.806	2489.894	0.676125	1.245309	1.88032	-17.27415	-26.10659	-34.39287	8.131351	27.44888	3.167421	0.6533334	0.04333333	1.395349
86	Male	Heroin	2year	8	21.75523	0.1694005	5.407631	0.03381012	534.6497	1567.142	2600.995	0.5105011	1.419087	1.048004	-35.47403	-44.85279	-50.02256	8.000614	26.48122	4.615385	0.3	0.04428571	2.745098
86	Male	Heroin	2year	9	25.50066	0.1560589	4.970121	0.05058422	546.3683	1533.709	2567.568	0.8020881	1.26179	2.569526	-29.97749	-37.03172	-43.81264	5.437173	25.25939	3.891051	0.42	0.07	2.024292
86	Male	Heroin	2year	15	21.41161	0.1824441	5.750519	0.0536125	542.2948	1551.074	2640.816	0.528153	1.344967	1.778513	-29.53809	-41.99611	-47.68532	7.03981	31.03796	2.777778	0.3933333	0.065	2.173913
86	Male	Heroin	2year	24	24.23778	0.108954	3.475771	0.03680427	462.9499	1392.449	2501.995	0.8278452	1.134597	2.846265	-29.8666	-36.37195	-48.43235	4.80956	27.70675	3.070175	0.2983333	0.048	2.803739
86	Male	Heroin	2year	25	24.38283	0.1106258	3.903711	0.03335549	426.0211	1390.195	2482.975	0.6745216	1.316329	3.298592	-36.36795	-46.67163	-56.54484	4.800941	30.17526	4.330709	0.3333333	0.05	2.419355
86	Male	Heroin	2year	26	24.54138	0.2787829	4.967779	0.04888805	504.6149	1508.037	2577.982	0.6626137	1.170682	2.417341	-31.25078	-40.87956	-50.06194	3.822846	28.08151	3.212851	0.3383333	0.05	2.51046
86	Male	Heroin	2year	16	21.373	0.1891795	7.059523	0.09002589	523.792	1534.473	2574.197	0.5136092	1.532635	1.68926	-28.83593	-38.84564	-46.12297	7.042452	29.366	3.125	0.44	0.16	1.948052
86	Male	Heroin	2year	17	22.98193	0.1293912	5.484461	0.0305005	480.3198	1434.199	2525.986	0.7510455	1.250541	1.445322	-18.62466	-26.78335	-36.84056	5.971964	27.16896	3.821656	0.3375	0.035	2.649007
86	Male	Heroin	2year	18	23.38219	0.145815	4.582712	0.04264434	556.4386	1469.312	2600.222	0.7324387	1.240768	1.696587	-20.38681	-28.37567	-38.29261	6.488965	27.74563	2.262443	0.4825	0.04333333	1.860465
86	Male	Heroin	2year	19	24.00528	0.140489	6.030163	0.03571447	420.6836	1362.601	2442.701	0.7134054	0.9791443	3.049511	-41.0697	-50.51613	-59.37133	9.766311	29.22764	3.902439	0.312	0.055	2.5
86	Male	Heroin	2year	20	23.38404	0.1445817	4.870319	0.05179526	582.915	1580.362	2671.298	0.68422	1.411928	2.426233	-49.32522	-55.18069	-60.44265	7.822472	26.64798	2.592592	0.199	0.0525	3.773585
86	Male	Heroin	2year	21	21.38381	0.1874166	6.715782	0.04100406	610.6997	1637.826	2726.093	0.5085912	1.292463	1.258855	-25.6928	-36.12523	-42.55607	5.349871	29.44295	2.236422	0.32875	0.04166666	2.622951
86	Male	Heroin	2year	22	24.27479	0.2435811	4.996727	0.05311833	454.7699	1375.096	2473.147	0.7128534	1.399444	1.467723	-27.85641	-31.73928	-44.48023	6.362988	26.07974	2.621723	0.2444444	0.04	3.448276
86	Male	Heroin	2year	23	22.68869	0.1403116	3.473169	0.02471126	500.0398	1481.118	2643.777	0.5493193	1.161738	2.67929	-23.91322	-35.91127	-45.07908	6.496886	33.54258	4.186047	0.4575	0.05666666	1.932367
88	Male	Heroin	2above	1	25.53716	0.07989887	2.238211	0.03058402	412.4702	1498.022	2579.238	0.9549636	1.16449	5.086278	-25.28819	-39.82264	-38.96376	4.945742	23.19756	4	0.61	0.075	1.41844
88	Male	Heroin	2above	10	27.09617	0.08724863	2.784363	0.02191471	442.1625	1452.974	2588.64	1.309208	1.128435	5.166428	-17.16447	-28.95	-32.30938	9.051704	23.59021	3.952569	0.7533333	0.08	1.214575
88	Male	Heroin	2above	11	25.83084	0.1410636	5.709751	0.02841454	513.3681	1553.52	2640.538	1.054175	1.264108	3.766839	-35.58571	-44.35318	-48.21675	7.483017	24.2429	3.38983	0.6025	0.13	1.384083
88	Male	Heroin	2above	12	25.45634	0.1482926	4.920313	0.03727848	471.6438	1493.612	2634.542	0.8956867	1.166003	3.904658	-46.34311	-53.78852	-58.31645	5.883484	24.54969	2.30179	0.295	0.08714285	2.610966
88	Male	Heroin	2above	13	26.19706	0.09166902	2.837868	0.03013005	479.9188	1470.835	2597.17	1.076533	1.109859	4.671392	-19.9345	-29.76862	-33.68435	8.046681	23.25924	3.859649	0.6375	0.05666666	1.433692
88	Male	Heroin	2above	14	25.6288	0.1854102	7.078556	0.03710747	483.265	1464.52	2626.08	1.063348	1.127599	3.951916	-16.00585	-24.77722	-33.10473	7.615818	26.12256	2.765958	0.715	0.0525	1.293103
88	Male	Heroin	2above	2	24.08735	0.1154024	3.916658	0.01654953	450.4091	1423.416	2590.357	0.7715582	1.1141	3.611698	-21.69764	-30.67311	-39.85797	2.073611	26.51988	3.726708	0.4633333	0.02666667	1.948052
88	Male	Heroin	2above	3	24.82127	0.148211	5.416149	0.0399784	490.252	1413.136	2619.502	0.9959555	1.186136	3.596237	-11.2832	-17.02713	-28.03268	5.763008	26.24875	2.898551	0.965	0.04	0.9950249
88	Male	Heroin	2above	4	24.74937	0.1704986	6.753933	0.06867903	497.7715	1608.567	2625.426	0.7814855	1.499853	2.754308	-39.65635	-51.29901	-51.89132	6.420151	23.82948	3.409091	0.345	0.06	2.352941
88	Male	Heroin	2above	5	24.65704	0.09964602	4.562731	0.08310855	456.2287	1376.94	2524.051	0.9703381	1.28171	2.472476	-17.91712	-23.58839	-32.38529	3.221564	21.11425	3.97351	0.665	0.04	1.37931
88	Male	Heroin	2above	6	26.16499	0.1237622	3.392797	0.04020004	483.776	1523.05	2608.644	1.093524	1.05543	5.142081	-21.0524	-31.71399	-35.57224	8.901534	24.36956	3.524229	1.02	0.08	0.9009009
88	Male	Heroin	2above	7	24.02292	0.1768099	6.437714	0.02848372	488.8354	1484.658	2627.177	0.8449584	1.18495	2.038314	-57.18615	-62.38218	-67.77166	4.851611	22.7102	2.102102	0.3414285	0.12	2.134146
88	Male	Heroin	2above	8	24.68288	0.1429137	5.432861	0.02434911	490.6493	1527.92	2578.034	0.9072376	1.150771	3.609342	-37.81025	-46.89171	-52.06526	7.178631	26.31473	3.004292	0.3066666	0.05166666	2.643172
88	Male	Heroin	2above	9	25.856	0.1308426	5.756283	0.04413281	489.1344	1473.607	2591.334	1.088291	1.185477	3.131805	-39.2212	-45.86814	-51.31504	5.355081	22.73521	4.035874	0.35	0.05	2.293578
88	Male	Heroin	2above	15	24.77743	0.1469457	5.01363	0.02516948	431.097	1448.674	2535.121	0.9008343	1.075577	4.332274	-18.10812	-31.80351	-33.71523	6.533426	24.6558	2.439024	0.535	0.025	1.694915
88	Male	Heroin	2above	24	26.5782	0.1052482	4.718216	0.03028672	433.2991	1437.624	2562.164	1.068629	1.119612	3.483607	-33.0116	-42.93046	-48.37334	7.577208	24.54252	3.097345	0.362	0.07	2.272727
88	Male	Heroin	2above	25	27.03178	0.1480544	3.669846	0.0283912	576.778	1625.705	2689.297	1.189015	1.293078	3.304731	-26.22756	-31.43571	-37.80894	10.20974	23.68722	3.202847	0.4066667	0.05666666	2.181818
88	Male	Heroin	2above	26	25.6365	0.1047637	5.466312	0.04325484	536.1967	1535.021	2580.511	1.093928	1.383139	2.650575	-51.22551	-55.80009	-62.9709	3.980828	22.98062	3.804348	0.3275	0.072	2.272727
88	Male	Heroin	2above	16	24.49332	0.1637264	5.442568	0.03523077	515.0592	1559.463	2628.351	1.041496	1.478865	2.329439	-32.24705	-41.52087	-44.85862	7.456567	21.96478	3.076923	0.535	0.07	1.6
88	Male	Heroin	2above	17	24.96671	0.1570584	7.525625	0.04820193	462.7469	1458.09	2547.251	0.8864249	1.162037	3.183766	-37.38498	-47.01924	-52.60252	10.65259	25.12641	3.680982	0.42	0.08333333	1.910828
88	Male	Heroin	2above	18	26.24183	0.1391389	5.307695	0.04785001	518.3641	1575.921	2682.751	1.05455	1.106638	3.54425	-11.34426	-24.39827	-28.90489	11.02222	27.40794	3.286385	0.975	0.07	0.9661836
88	Male	Heroin	2above	19	24.59346	0.1878461	7.269382	0.05299012	544.9937	1569.953	2671.009	1.05122	1.255046	1.893986	-31.01783	-38.75482	-43.82024	4.798033	21.4824	2.617801	0.405	0.035	2.162162
88	Male	Heroin	2above	20	25.22986	0.1818355	6.068909	0.04044428	522.3459	1557.518	2661.352	0.8817095	1.311882	2.677642	-41.1136	-48.28202	-52.14631	7.105095	24.05689	3.053435	0.422	0.068	1.960784
88	Male	Heroin	2above	21	24.57942	0.1265538	5.358404	0.03223369	478.3121	1456.854	2574.87	0.9536	1.255397	3.213597	-19.97537	-31.81262	-38.57637	0.8197473	24.52355	2.941176	0.59	0.05	1.515152
88	Male	Heroin	2above	22	26.48022	0.1033679	5.001141	0.03596932	509.1317	1449.345	2617.578	1.124777	1.23646	3.38781	-24.38008	-30.47202	-39.15643	5.584888	23.76937	3.669725	0.368	0.0425	2.358491
88	Male	Heroin	2above	23	24.75057	0.1395758	6.067245	0.05191932	586.0123	1538.296	2655.219	0.9727238	1.233048	3.193208	-21.13466	-32.1045	-39.63414	3.133414	26.59022	4.278075	0.4025	0.055	2.197802
9	Male	Heroin	2less	1	25.38306	0.1853133	2.481356	0.01753886	553.7244	1584.358	2641.444	0.2412512	0.7794406	5.832624	-108.0061	-116.7369	-121.0921	-3.813122	27.34503	2.64151	0.244	0.256	1.923077
9	Male	Heroin	2less	10	26.89208	0.1194236	3.260151	0.03247452	527.0242	1545.371	2592.323	0.2325445	0.7474497	6.279275	-95.94399	-103.0493	-108.727	1.68606	30.03263	2.702703	0.59	0.28	0.9146342
9	Male	Heroin	2less	11	23.24182	0.2469483	12.68705	0.04714375	527.4695	1521.195	2561.238	0.2373308	1.169654	2.814756	-65.47897	-75.49633	-81.16222	3.527472	22.88184	3.164557	0.2675	0.09999999	2.580645
9	Male	Heroin	2less	12	24.34073	0.2131287	6.479963	0.03469047	511.7611	1512.485	2539.791	0.236555	0.9643147	3.977921	-49.71596	-62.48995	-68.01657	-1.655815	22.84365	3.370787	0.267	0.059	2.857143
9	Male	Heroin	2less	13	26.77855	0.14087	3.505098	0.01685423	489.19	1496.161	2525.165	0.2069129	0.9238201	5.726772	-86.79941	-95.4189	-100.0329	-0.3379863	24.9033	3.363914	0.22625	0.14125	2.492212
9	Male	Heroin	2less	14	27.70253	0.1213774	3.242825	0.0346946	516.877	1474.778	2571.412	0.2697667	0.9570215	6.746066	-63.47124	-73.93167	-83.16596	0.8914148	31.51674	3.491272	0.6975	0.216	1.010101
9	Male	Heroin	2less	2	26.03666	0.1341528	4.122795	0.01883802	494.9714	1405.157	2500.859	0.1683032	0.9198053	5.31353	-139.021	-142.9533	-146.9061	-0.9133364	29.29195	2.102102	0.2475	0.3042857	1.223242
9	Male	Heroin	2less	3	26.73474	0.1201376	3.422968	0.02018814	493.7462	1457.851	2511.331	0.2623622	0.8780339	5.975825	-91.39032	-97.79527	-104.3744	2.111207	28.9326	2.362205	0.47	0.3333333	1.204819
9	Male	Heroin	2less	4	25.66329	0.1806829	1.971155	0.02293677	555.791	1559.922	2562.459	0.1689924	0.9009019	5.797218	-124.111	-130.6974	-133.998	-1.949842	23.39144	2.64151	0.17	0.2433333	2.325582
9	Male	Heroin	2less	5	23.43232	0.2239478	10.84283	0.08324812	539.6014	1559.335	2609.206	0.1871975	1.132796	1.915822	-118.6132	-123.5748	-127.1783	-3.054422	22.08402	2.536232	0.1833333	0.2085714	2.214022
9	Male	Heroin	2less	6	27.61794	0.1003822	1.762421	0.04854893	535.89	1535.467	2594.631	0.1809979	0.9323955	6.68071	-115.1944	-121.712	-126.2047	0.2853932	29.60897	2.564103	0.342	0.3383333	1.298701
9	Male	Heroin	2less	7	23.73701	0.2409422	12.46583	0.04030914	529.1417	1518.331	2539.405	0.2083812	1.081825	2.80243	-112.3728	-118.9634	-123.0156	4.119933	24.5239	2.017937	0.22	0.223	2.045455
9	Male	Heroin	2less	8	22.58797	0.2422422	12.07084	0.0366542	548.5638	1588.896	2589.583	0.1971175	1.448111	2.773447	-104.1825	-110.437	-113.7607	4.973886	25.5278	2.997275	0.1338461	0.1223077	3.601108
9	Male	Heroin	2less	9	26.7306	0.1465612	1.828274	0.0329073	452.0801	1330.725	2504.66	0.191089	0.6823624	6.076226	-111.9516	-119.7431	-125.8065	-0.9392268	31.03535	3.076923	0.20875	0.2222222	2.083333
9	Male	Heroin	2less	15	24.02568	0.1859194	3.320265	0.04859621	631.6477	1729.755	2764.193	0.1870386	0.8812666	4.800975	-122.0762	-128.721	-131.3299	-6.079885	24.79333	2.884615	0.21	0.22	1.970443
9	Male	Heroin	2less	24	25.35948	0.2038778	5.108372	0.03594054	466.4239	1431.093	2482.502	0.246	1.157623	3.841094	-96.46573	-104.4075	-107.6201	-5.35849	15.35098	2.430556	0.296	0.25	1.766785
9	Male	Heroin	2less	25	25.73653	0.1930928	5.19042	0.03696716	482.803	1459.721	2489.482	0.2187931	1.020764	3.716158	-107.5875	-113.7922	-118.2404	1.387918	26.7066	2.949853	0.26	0.2025	1.796407
9	Male	Heroin	2less	26	25.7276	0.1352502	3.643284	0.02167504	526.7128	1509.322	2528.128	0.213049	0.9140257	3.932146	-112.8744	-119.9543	-124.402	1.417016	27.77642	2.083333	0.3275	0.286	1.413428
9	Male	Heroin	2less	16	24.58141	0.1461437	2.229446	0.01520747	595.2551	1647.322	2576.668	0.1917803	0.6057549	5.18508	-107.2767	-115.9055	-119.2252	2.566387	31.81937	2.298851	0.27	0.2	1.785714
9	Male	Heroin	2less	17	24.90011	0.1564569	4.585823	0.02863452	529.2867	1474.553	2554.321	0.2108491	0.8711126	4.067257	-121.8443	-127.2211	-131.6294	-0.6093829	25.8977	1.509434	0.2525	0.4866667	1.538462
9	Male	Heroin	2less	18	24.80402	0.1269052	3.408758	0.03822767	575.3655	1609.543	2613.474	0.2356086	0.7058973	4.861238	-94.54609	-103.4373	-107.5661	2.173217	28.88658	3.543307	0.685	0.3533333	0.8032128
9	Male	Heroin	2less	19	25.29423	0.195023	6.485237	0.02178115	490.0402	1463.316	2452.935	0.2230581	1.054866	3.770607	-121.9368	-128.1075	-130.7426	-3.568729	19.29619	2.285714	0.1433333	0.1591667	2.608696
9	Male	Heroin	2less	20	26.00716	0.1708265	3.307581	0.03202873	481.0051	1455.068	2456.211	0.2138048	1.243686	3.869355	-77.63264	-87.85252	-92.95114	-0.3777391	25.44081	2.755906	0.288	0.172	2.016129
9	Male	Heroin	2less	21	23.79153	0.2030663	7.154028	0.01351307	515.1312	1517.76	2554.376	0.2177002	0.6572557	4.760426	-88.73383	-98.67059	-104.3289	0.8952129	30.19912	3.474904	0.3575	0.2525	1.587302
9	Male	Heroin	2less	22	25.30857	0.1459607	2.725382	0.04150062	496.9343	1465.561	2435.815	0.1936654	1.319376	3.701712	-105.2521	-112.9581	-117.3861	2.329432	26.28139	3.071672	0.345	0.23	1.393728
9	Male	Heroin	2less	23	25.76815	0.1687625	3.974169	0.03298278	505.7683	1454.243	2553.101	0.2538953	0.8989198	4.913691	-66.01659	-77.21819	-84.69607	-1.572676	27.37377	4.329004	0.39	0.2133333	1.777778
93	Male	Heroin	2year	1	25.96556	0.1042368	2.219673	0.02403955	507.9203	1612.173	2568.967	0.9565507	1.315087	2.292364	-26.65352	-36.63003	-32.60265	2.358799	14.34643	3.030303	0.4566667	0.08	1.898734
93	Male	Heroin	2year	10	26.66082	0.1746508	4.194843	0.05762101	644.9941	1746.436	2729.359	1.093319	1.380404	1.766824	-38.91923	-46.61983	-43.70182	1.521522	12.96967	3.252033	0.37375	0.09199999	2.197802
93	Male	Heroin	2year	11	26.83144	0.1113391	4.168701	0.03362644	646.1821	1718.8	2676.32	1.091147	1.145688	2.52835	-43.48948	-48.85563	-46.84105	5.036213	15.53947	3.606557	0.3983333	0.06714286	2.006689
93	Male	Heroin	2year	12	26.96565	0.1224658	3.128069	0.04633762	685.9228	1762.776	2720.209	1.152657	1.191305	3.191688	-29.85808	-37.35068	-35.70371	4.119245	15.47293	3.389831	0.604	0.0875	1.436782
93	Male	Heroin	2year	13	26.73333	0.112116	2.559153	0.03108121	669.5361	1753.472	2714.573	0.928976	1.215046	2.733364	-45.25258	-49.66789	-47.97489	3.488297	16.64448	3.215434	0.3	0.07333333	2.640264
93	Male	Heroin	2year	14	26.21376	0.2021955	7.622822	0.05870441	681.7119	1751.867	2721.47	1.054431	1.245828	2.551624	-32.03577	-37.62066	-38.95656	4.69136	16.09559	2.253033	0.4454545	0.08142857	1.926445
93	Male	Heroin	2year	2	26.13603	0.1442148	4.803516	0.02324555	631.0686	1736.042	2725.084	0.8697103	1.238775	3.288867	-43.43449	-53.33556	-52.1517	1.513108	18.50225	3.468208	0.4533333	0.08	1.785714
93	Male	Heroin	2year	3	26.69598	0.1550223	4.384834	0.05233184	652.607	1683.173	2674.638	1.190412	1.134115	2.591018	-10.04717	-15.33476	-19.41371	1.503398	17.15047	3.529412	0.79	0.03	1.219512
93	Male	Heroin	2year	4	25.92784	0.1214058	3.554182	0.0747887	510.043	1637.622	2570.423	0.9664023	1.327004	1.635684	-21.51845	-34.40097	-27.31722	1.464627	12.2952	3.870968	0.3325	0.03	2.684564
93	Male	Heroin	2year	5	26.7877	0.1468157	2.067066	0.03861684	808.6755	1879.12	2817.221	1.026657	1.499839	0.607337	-29.22309	-33.25473	-33.78292	0.5607165	13.22161	3.267974	0.3125	0.03	2.758621
93	Male	Heroin	2year	6	26.30381	0.1292437	3.530199	0.05308742	626.5695	1695.04	2632.695	0.9908876	1.242592	2.743179	-28.94134	-36.04525	-33.52552	4.799133	15.64233	2.857143	0.525	0.07	1.67364
93	Male	Heroin	2year	7	27.13009	0.1016671	4.928585	0.03909225	658.5089	1736.231	2691.063	1.155275	1.214777	2.11028	-30.40928	-37.85851	-36.36317	2.264834	11.36771	2.92887	0.32	0.058	2.586207
93	Male	Heroin	2year	8	26.66568	0.08363605	4.254395	0.02881506	649.6871	1706.655	2651.898	1.094648	1.249451	1.903904	-45.26306	-48.60531	-47.34179	4.538083	12.01244	4.166667	0.2585714	0.0875	2.978724
93	Male	Heroin	2year	9	25.7531	0.19588	5.3251	0.04674862	787.3574	1883.781	2906.178	1.038562	1.33979	1.971263	-26.56059	-31.30872	-32.05165	2.462469	15.78222	2.807018	0.508	0.03	1.818182
93	Male	Heroin	2year	15	24.73341	0.1574945	5.25231	0.05893508	628.7535	1757.919	2699.99	0.9047433	1.368973	1.988008	-22.69704	-35.97965	-31.15428	3.082305	15.84406	2.684564	0.31	0.07	2.816901
93	Male	Heroin	2year	24	27.00463	0.1263054	4.585117	0.06454343	685.6285	1731.152	2696.146	1.103599	1.397887	2.065274	-27.03676	-34.86654	-35.41594	0.1055741	14.31882	3.73444	0.408	0.05	2.12766
93	Male	Heroin	2year	25	26.82963	0.1491632	4.902046	0.03563524	738.8105	1797.609	2781.919	1.203179	1.407884	1.507277	-46.25974	-46.52583	-45.25795	2.49739	12.238	3.249098	0.1881818	0.065	4.059041
93	Male	Heroin	2year	26	26.81271	0.1215909	4.965181	0.02941964	806.5995	1912.99	2885.734	1.305373	1.461992	2.374745	-26.5523	-33.79902	-33.1681	-1.627336	13.7872	3.398058	0.346	0.0425	2.487562
93	Male	Heroin	2year	16	26.06067	0.06452045	2.452494	0.02124148	738.1964	1779.19	2699.454	1.263105	1.081551	2.359353	-61.34781	-62.80251	-60.23656	3.057496	11.81939	3.125	0.86	0.17	0.8130081
93	Male	Heroin	2year	17	27.65675	0.240534	8.593105	0.06618465	782.818	1832.709	2820.156	1.089346	1.640487	1.694755	-37.13025	-41.77123	-42.55844	3.408432	13.91397	3.5533	0.314	0.044	2.645503
93	Male	Heroin	2year	18	26.62831	0.1356397	5.944876	0.03818253	729.4315	1834.108	2771.088	1.11428	1.38618	2.437839	-20.55571	-28.13863	-26.46856	2.395467	13.93045	3.004292	0.406	0.026	2.192982
93	Male	Heroin	2year	19	25.86873	0.1598091	4.757992	0.03773378	719.3895	1767.962	2715.931	1.177581	1.200051	1.902095	-25.05116	-33.18884	-33.55709	2.225865	14.96222	2.985075	0.4225	0.05	2.072539
93	Male	Heroin	2year	20	28.54169	0.09403115	3.571522	0.01974097	574.7087	1647.416	2573.619	1.207337	1.220195	4.033797	-31.42253	-36.6521	-35.99696	6.807141	16.24597	3.431373	0.4225	0.0525	2.020202
93	Male	Heroin	2year	21	24.99186	0.1633063	3.882917	0.04344543	745.4505	1826.502	2771.797	1.067905	1.347427	2.175257	-30.01824	-35.84118	-34.66122	3.498628	16.11556	2.955665	0.4175	0.07333333	2.040816
93	Male	Heroin	2year	22	26.35204	0.120034	2.47525	0.03190095	716.9455	1754.671	2705.507	1.218256	1.232261	2.378308	-26.12784	-32.99916	-31.51104	4.146693	13.14241	3.539823	0.455	0.055	1.869159
93	Male	Heroin	2year	23	26.01494	0.129587	4.097525	0.05250722	808.9475	1921.459	2864.569	0.893666	1.317873	2.084155	-14.00152	-20.87477	-22.44968	4.684436	18.50657	2.447552	0.522	0.02	1.798561
