# Supplementary material for: The effect of detoxification on acoustic features of Mandarin speech in male heroin users
Source: PLoS One. 2024 Jun 12;19(6):e0304399. doi: 10.1371/journal.pone.0304399 (PMC11168614; doi:10.1371/journal.pone.0304399)
Supplement: S2 Data — (CSV) [file pone.0304399.s004.csv]

Drop	feature	value_mean	value_sd
2above	F0_mean	25.96697132	2.025038494
2above	F0_range	5.231640703	2.350217013
2above	F0_sd	0.145278276	0.043351078
2above	F1_amplitude	-27.58335757	12.11101679
2above	F1_mean	521.9570681	47.25849895
2above	F2_amplitude	-38.18144484	11.14964104
2above	F2_mean	1519.022143	71.99442731
2above	F3_amplitude	-45.42809984	10.2478183
2above	F3_mean	2626.742473	90.42843046
2above	H1_A3	27.77285099	5.564241325
2above	H1_H2	4.905462905	2.968604717
2above	HNR	3.303782771	1.621270101
2above	jitter	4.400347659	1.682291991
2above	loudnes_peaks_persec	3.575329538	1.00264296
2above	loudness	1.054515714	0.265180955
2above	shimmer	1.21827619	0.159734581
2above	unvoiced_segments_length	0.05780585	0.025018635
2above	voiced_segments_length	0.528343537	0.311983472
2above	voiced_segments_persec	2.008542757	0.784861952
2less	F0_mean	23.76723016	2.48422744
2less	F0_range	4.57961965	2.242847499
2less	F0_sd	0.137367036	0.041061848
2less	F1_amplitude	-85.56586068	21.65657834
2less	F1_mean	507.329229	49.33309671
2less	F2_amplitude	-95.2949308	19.74075133
2less	F2_mean	1529.557593	90.78300781
2less	F3_amplitude	-99.56370399	18.9033225
2less	F3_mean	2558.733841	106.0796073
2less	H1_A3	29.82996545	3.652588741
2less	H1_H2	4.460045423	3.378014801
2less	HNR	3.6845306	1.586586009
2less	jitter	3.415826463	1.57050938
2less	loudnes_peaks_persec	2.802484813	0.722944939
2less	loudness	0.248822237	0.061933587
2less	shimmer	1.079650213	0.204373509
2less	unvoiced_segments_length	0.271439533	0.180358938
2less	voiced_segments_length	0.430106205	0.255690617
2less	voiced_segments_persec	1.683266385	0.712096704
2year	F0_mean	25.21786178	2.600939625
2year	F0_range	4.66156112	1.857810283
2year	F0_sd	0.14110085	0.046670011
2year	F1_amplitude	-32.51575639	14.09232645
2year	F1_mean	528.97272	64.41504395
2year	F2_amplitude	-41.71843321	13.01648122
2year	F2_mean	1521.864078	95.01127517
2year	F3_amplitude	-47.88094691	12.09954646
2year	F3_mean	2608.58088	114.986544
2year	H1_A3	24.53523759	4.916431885
2year	H1_H2	3.592904146	3.156129831
2year	HNR	2.8098025	1.585993822
2year	jitter	4.392713742	1.998948804
2year	loudnes_peaks_persec	3.724439197	0.841197614
2year	loudness	1.00844283	0.317856903
2year	shimmer	1.284799617	0.207155121
2year	unvoiced_segments_length	0.063078016	0.032281868
2year	voiced_segments_length	0.475395222	0.270591468
2year	voiced_segments_persec	2.156202178	0.80930937
